# Supplementary material for: Thermoregulatory costs in molting Antarctic Weddell seals: impacts of physiological and environmental conditions
Source: Conserv Physiol. 2020 Apr 4;8(1):coaa022. doi: 10.1093/conphys/coaa022 (PMC7125049; doi:10.1093/conphys/coaa022)
Supplement: Supplementary_coaa022 [file supplementary_coaa022.zip]

Archive with 5 entries (4 files):
- Supplementary_coaa022/
- Supplementary_coaa022/HFmodeloutput.csv
- Supplementary_coaa022/IRThandledmodeloutput.csv
- Supplementary_coaa022/IRTunhandledmodeloutput.csv
- Supplementary_coaa022/STmodeloutput.csv
