# Supplementary material for: Thermoregulatory costs in molting Antarctic Weddell seals: impacts of physiological and environmental conditions
Source: Conserv Physiol. 2020 Apr 4;8(1):coaa022. doi: 10.1093/conphys/coaa022 (PMC7125049; doi:10.1093/conphys/coaa022)
Supplement: Supplementary_coaa022 [file supplementary_coaa022.zip › Supplementary_coaa022/HFmodeloutput.csv]

Model Iteration	Intercept	AT	B	SR	M	MS	RH	SA	ST	WS	df	logLik	AICc	delta	weight	R2
178	213.7658844	-4.805404287	NA	NA	NA	+	-0.672301005	NA	1.906264545	NA	11	-869.1527746	1761.987078	0	0.054868466	0.28
182	224.9694459	-4.745984495	NA	-0.032214742	NA	+	-0.692699354	NA	2.254822459	NA	12	-868.2240515	1762.448103	0.46102513	0.043572501	0.3
188	200.5813877	-4.883906059	-10.21913452	NA	0.149730969	+	-0.68243648	NA	2.176809092	NA	13	-867.0609851	1762.470357	0.483279398	0.043090351	0.3
242	181.8542455	-4.465102479	NA	NA	NA	+	-0.670723555	9.550791556	1.733966713	NA	12	-868.3640684	1762.728137	0.74105908	0.037879469
186	195.5079612	-4.470117082	NA	NA	0.059668315	+	-0.677144837	NA	1.758272049	NA	12	-868.4192928	1762.838586	0.851507738	0.035844313
244	172.7670592	-4.849726753	-8.604514336	NA	NA	+	-0.667215688	20.49371436	2.077047382	NA	13	-867.2504246	1762.849236	0.862158442	0.035653937
192	211.9820698	-4.832883623	-10.13444999	-0.031032526	0.147374167	+	-0.705642785	NA	2.524883835	NA	14	-866.175887	1763.079047	1.091969006	0.031783723
246	193.5597958	-4.41297841	NA	-0.031665822	NA	+	-0.694607899	9.391524658	2.091481249	NA	13	-867.4560189	1763.260425	1.273347154	0.029028126
50	229.4777058	-3.258289267	NA	NA	NA	+	-0.619641959	NA	NA	NA	10	-870.9633773	1763.31916	1.332081864	0.028188042
248	184.4776537	-4.797911008	-8.612784473	-0.031703095	NA	+	-0.691124773	20.34477767	2.435312486	NA	14	-866.3280844	1763.383441	1.396363634	0.027296459
190	207.0969152	-4.421915451	NA	-0.031429098	0.058037269	+	-0.700692112	NA	2.114307595	NA	13	-867.5257655	1763.399918	1.412840352	0.027072504
114	190.6204631	-3.003289275	NA	NA	NA	+	-0.630006697	11.29148829	NA	NA	11	-869.8862958	1763.45412	1.467042421	0.026348664
58	206.7949561	-2.998613396	NA	NA	0.070179038	+	-0.632115073	NA	NA	NA	11	-869.9678757	1763.61728	1.630202278	0.024284485
434	210.8164597	-4.906992471	NA	NA	NA	+	-0.68119822	NA	2.132814301	0.54566518	12	-869.1196996	1764.239399	2.25232143	0.017792519	0.28
180	216.3058771	-4.877005072	-0.795438483	NA	NA	+	-0.672143805	NA	1.956230032	NA	12	-869.1345985	1764.269197	2.282119266	0.017529395
306	232.8442237	-3.51572435	NA	NA	NA	+	-0.611027441	NA	NA	-1.709242664	11	-870.3948905	1764.47131	2.484231761	0.015844508
438	219.6545091	-4.954947842	NA	-0.034684328	NA	+	-0.713236681	NA	2.757841174	1.144434731	13	-868.0823246	1764.513036	2.525958398	0.015517363
370	194.0487093	-3.263244211	NA	NA	NA	+	-0.621399037	11.26572806	NA	-1.711256402	12	-869.3081923	1764.616385	2.629306816	0.014735881
60	212.410496	-3.021356041	-6.812064309	NA	0.132159179	+	-0.636057021	NA	NA	NA	12	-869.3510618	1764.702124	2.715045702	0.014117511
116	185.8617569	-3.04203834	-5.883565586	NA	NA	+	-0.632063356	19.1349174	NA	NA	12	-869.3624071	1764.724814	2.737736452	0.013958248
184	227.7204855	-4.82226752	-0.848178103	-0.03226451	NA	+	-0.693178133	NA	2.310475946	NA	13	-868.2032843	1764.754956	2.767877888	0.013749464
252	191.3105549	-4.873690605	-10.14485452	NA	0.110342637	+	-0.678211319	6.310827	2.155987863	NA	14	-867.025166	1764.777605	2.790526916	0.013594636
444	200.2289155	-4.896743042	-10.20100449	NA	0.149463455	+	-0.6835539	NA	2.205248378	0.069643431	14	-867.0604396	1764.848152	2.861074185	0.013123463
314	210.5527809	-3.252713576	NA	NA	0.068596231	+	-0.623973872	NA	NA	-1.648660434	12	-869.4336463	1764.867293	2.88021478	0.012998467
54	237.9354194	-3.05445677	NA	-0.019436628	NA	+	-0.625729003	NA	NA	NA	11	-870.6118824	1764.905293	2.918215617	0.012753822
118	199.0007451	-2.793387309	NA	-0.019405083	NA	+	-0.637618457	11.34762153	NA	NA	12	-869.5293456	1765.058691	3.071613337	0.011812191
498	180.7872907	-4.517139992	NA	NA	NA	+	-0.674981276	9.449355196	1.843784376	0.260098036	13	-868.3565737	1765.061534	3.074456584	0.01179541
250	183.7314403	-4.460924696	NA	NA	0.010269318	+	-0.671805334	8.048510322	1.735597607	NA	13	-868.3618383	1765.072064	3.084985974	0.011733474
442	193.6493666	-4.543553102	NA	NA	0.059085358	+	-0.683242234	NA	1.916180949	0.376855059	13	-868.4034512	1765.15529	3.168211761	0.01125523
372	188.5149998	-3.42380843	-7.8190917	NA	NA	+	-0.61098103	21.54719718	NA	-2.243111346	13	-868.4065535	1765.161494	3.174416215	0.011220368
316	219.0582265	-3.373538888	-8.832878019	NA	0.148342843	+	-0.62512129	NA	NA	-2.211143342	13	-868.4342979	1765.216983	3.229905149	0.010913344
500	173.210863	-4.827820896	-8.64280458	NA	NA	+	-0.665267694	20.58844788	2.028732893	-0.118046577	14	-867.2488825	1765.225038	3.237960009	0.010869479
62	215.2829857	-2.794040237	NA	-0.019120192	0.070052014	+	-0.639510473	NA	NA	NA	12	-869.6215443	1765.243089	3.256010853	0.010771819
256	201.6029667	-4.821080107	-10.05027463	-0.031211576	0.102984135	+	-0.701016448	7.110024152	2.50343413	NA	15	-866.1299695	1765.397194	3.410116105	0.009972993
448	209.2315293	-4.949616836	-9.962457431	-0.032443516	0.144786022	+	-0.717061147	NA	2.804462551	0.645889073	15	-866.1303079	1765.397871	3.410792927	0.009969619
502	190.7476605	-4.580493295	NA	-0.033519059	NA	+	-0.709961426	9.049721583	2.472358464	0.852533726	14	-867.3777224	1765.482717	3.49563965	0.00955552
52	224.331358	-3.210073771	1.353065599	NA	NA	+	-0.620388871	NA	NA	NA	11	-870.9093946	1765.500318	3.513239973	0.009471799
446	203.111625	-4.606727685	NA	-0.03352698	0.056435761	+	-0.717876	NA	2.542391598	0.96492069	14	-867.4247572	1765.576787	3.589709282	0.009116484
254	194.2393092	-4.411481061	NA	-0.031647679	0.003754014	+	-0.694989665	8.842447536	2.091872585	NA	14	-867.455718	1765.638709	3.651630928	0.008838554
504	183.0930805	-4.883135443	-8.461176284	-0.032720249	NA	+	-0.699618344	19.96425042	2.638440421	0.468217172	15	-866.3045102	1765.746275	3.759197512	0.008375745
122	192.2101482	-2.999953959	NA	NA	0.008712789	+	-0.630383754	10.01110743	NA	NA	12	-869.8847803	1765.769561	3.782482796	0.008278795
310	241.6133296	-3.309229975	NA	-0.019965302	NA	+	-0.617387626	NA	NA	-1.739688426	12	-870.0214989	1766.042998	4.055919966	0.007220894
374	202.7338625	-3.049480223	NA	-0.020108729	NA	+	-0.629493311	11.35434878	NA	-1.751619333	13	-868.9224088	1766.193205	4.206126823	0.006698445
146	170.7441512	-4.164493481	NA	NA	NA	+	NA	NA	1.623297339	NA	10	-872.5250922	1766.44259	4.455511702	0.005913175
120	193.7150575	-2.84665495	-5.577788233	-0.01788636	NA	+	-0.638459154	18.80157366	NA	NA	13	-869.0595766	1766.46754	4.480462499	0.005839864
318	219.3810778	-3.044909597	NA	-0.019761978	0.068589854	+	-0.631770231	NA	NA	-1.686209989	13	-869.0615486	1766.471484	4.484406544	0.005828359
64	219.6812695	-2.836325738	-6.453749034	-0.017201167	0.128901465	+	-0.642074337	NA	NA	NA	13	-869.0713126	1766.491012	4.503934438	0.005771728
436	213.3447066	-4.976985091	-0.785374788	NA	NA	+	-0.680981501	NA	2.180581479	0.541892948	13	-869.1019753	1766.552338	4.565259856	0.005597437
18	187.1135396	-2.87251498	NA	NA	NA	+	NA	NA	NA	NA	9	-873.7925922	1766.71726	4.730182142	0.005154385
308	230.649493	-3.489231401	0.558865148	NA	NA	+	-0.611713446	NA	NA	-1.668713242	12	-870.3858557	1766.771711	4.784633586	0.005015946
440	222.3676456	-5.029193554	-0.832421303	-0.03472674	NA	+	-0.713626529	NA	2.811021375	1.141401519	14	-868.0622856	1766.851844	4.86476602	0.004818949
376	196.6793088	-3.217107179	-7.577131308	-0.018446653	NA	+	-0.621148908	21.35773782	NA	-2.272650002	14	-868.0784879	1766.884249	4.897170771	0.004741499
124	198.165908	-3.021858831	-6.77307941	NA	0.071671206	+	-0.634804338	9.787841106	NA	NA	13	-869.2711117	1766.890611	4.903532739	0.004726441
378	192.842525	-3.266765613	NA	NA	-0.006696474	+	-0.62109186	12.24917005	NA	-1.717386272	13	-869.3072858	1766.962959	4.975880969	0.004558521
320	226.5086073	-3.182728376	-8.492281703	-0.017381673	0.145489508	+	-0.633056112	NA	NA	-2.22721589	14	-868.1450623	1767.017397	5.030319507	0.004436115
82	148.9821169	-2.627840035	NA	NA	NA	+	NA	10.9188577	NA	NA	10	-872.8369173	1767.06624	5.079161863	0.004329092
56	232.384114	-2.993766441	1.52312057	-0.019827898	NA	+	-0.627567203	NA	NA	NA	12	-870.5433089	1767.086618	5.099540076	0.004285207
508	191.3363705	-4.87194756	-10.14711154	NA	0.110287562	+	-0.678051893	6.325392249	2.152130466	-0.009328492	15	-867.0251564	1767.187568	5.200489892	0.004074279
26	164.8115598	-2.622428038	NA	NA	0.066869079	+	NA	NA	NA	NA	10	-872.9346899	1767.261785	5.274706993	0.003925859
210	139.2376643	-3.829299813	NA	NA	NA	+	NA	9.454334627	1.469023637	NA	11	-871.803049	1767.287627	5.300548875	0.00387546
150	179.4992645	-4.095971804	NA	-0.028486511	NA	+	NA	NA	1.922790223	NA	11	-871.8214904	1767.324509	5.33743165	0.003804646
380	201.277987	-3.396166344	-8.793043451	NA	0.073864956	+	-0.617331732	12.03359055	NA	-2.256867228	14	-868.3057263	1767.338725	5.351647568	0.003777699
126	199.9454255	-2.791656814	NA	-0.019384674	0.005200694	+	-0.637839212	10.58211655	NA	NA	13	-869.5288048	1767.405997	5.418918915	0.003652746
506	183.0071231	-4.516004251	NA	NA	0.012590891	+	-0.676633789	7.599684085	1.854196917	0.280023722	14	-868.3532649	1767.433803	5.446724777	0.003602314
154	152.9698936	-3.835144531	NA	NA	0.05744194	+	NA	NA	1.481675286	NA	11	-871.8873616	1767.456252	5.469174089	0.003562105
156	157.2262384	-4.21267184	-9.765382418	NA	0.143698441	+	NA	NA	1.907486684	NA	12	-870.7492299	1767.49846	5.511382004	0.003487718
212	129.7638473	-4.198732791	-8.523831997	NA	NA	+	NA	20.41247363	1.846526936	NA	12	-870.8056984	1767.611397	5.624318951	0.00329623
274	191.3493794	-3.152244193	NA	NA	NA	+	NA	NA	NA	-1.818698793	10	-873.1678062	1767.728018	5.74093972	0.003109522
512	200.4340869	-4.925074882	-9.909263807	-0.032429906	0.106047701	+	-0.711606262	6.255058081	2.751683909	0.567553533	16	-866.0954233	1767.769794	5.782716223	0.003045243
510	192.6077882	-4.579510302	NA	-0.033503737	0.01057647	+	-0.711333563	7.496162614	2.480817769	0.869000685	15	-867.3753607	1767.887976	5.900898486	0.00287051
338	153.2826205	-2.90885344	NA	NA	NA	+	NA	10.89200441	NA	-1.820807331	11	-872.2035227	1768.088574	6.101496281	0.002596568
214	148.6119686	-3.772602099	NA	-0.02746259	NA	+	NA	9.164480186	1.768278538	NA	12	-871.1433977	1768.286795	6.299717529	0.002351563
312	238.8259225	-3.272067085	0.735659362	-0.020153814	NA	+	-0.618542484	NA	NA	-1.687479301	13	-870.0058328	1768.360053	6.372974799	0.002266986
282	169.489181	-2.898473019	NA	NA	0.065025801	+	NA	NA	NA	-1.757055506	11	-872.3472501	1768.376029	6.388951122	0.00224895
84	144.1562385	-2.670059769	-5.847829601	NA	NA	+	NA	18.70429068	NA	NA	11	-872.3507111	1768.382951	6.395873133	0.002241179
22	194.4935358	-2.681396084	NA	-0.017862939	NA	+	NA	NA	NA	NA	10	-873.5030906	1768.398586	6.411508346	0.002223727
28	170.0599368	-2.644703224	-6.714326639	NA	0.128074372	+	NA	NA	NA	NA	11	-872.3760335	1768.433596	6.446517906	0.00218514
158	162.1073939	-3.783034473	NA	-0.027268829	0.054910929	+	NA	NA	1.77990001	NA	12	-871.2376943	1768.475389	6.488310683	0.002139952
382	200.7626746	-3.054868435	NA	-0.020159229	-0.01099861	+	-0.628910631	12.97103623	NA	-1.761667153	14	-868.9199571	1768.567187	6.580109168	0.00204395
160	166.0752763	-4.154190132	-9.668501565	-0.026807863	0.140733824	+	NA	NA	2.192495	NA	13	-870.1150891	1768.578565	6.591487454	0.002032355
340	148.0564836	-3.058560627	-8.082295979	NA	NA	+	NA	21.62268869	NA	-2.399245141	12	-871.3167816	1768.633563	6.646485444	0.001977228
216	138.963098	-4.138280879	-8.499793616	-0.027417841	NA	+	NA	20.15311381	2.140658036	NA	13	-870.1429728	1768.634333	6.647254813	0.001976468
128	204.8006546	-2.83342921	-6.403435506	-0.017439373	0.065486099	+	-0.640864256	10.26587519	NA	NA	14	-868.983535	1768.694343	6.707264893	0.001918045
148	172.6433373	-4.217622774	-0.598159922	NA	NA	+	NA	NA	1.662418102	NA	11	-872.5155489	1768.712627	6.725548735	0.00190059
402	172.183664	-4.126051314	NA	NA	NA	+	NA	NA	1.531865694	-0.222431763	11	-872.5196889	1768.720907	6.73382871	0.001892738
86	156.3328329	-2.437709776	NA	-0.017460499	NA	+	NA	10.88768817	NA	NA	11	-872.5560408	1768.79361	6.806532472	0.001825169
284	177.9119312	-3.015338658	-8.859447496	NA	0.145154516	+	NA	NA	NA	-2.313506256	12	-871.4113137	1768.822627	6.835549542	0.00179888
20	182.350889	-2.826612875	1.244925399	NA	NA	+	NA	NA	NA	NA	10	-873.7491996	1768.890804	6.903726532	0.001738592
30	172.1571788	-2.437262402	NA	-0.017191827	0.066225972	+	NA	NA	NA	NA	11	-872.6624753	1769.006479	7.019401383	0.001640889
384	207.8228732	-3.198724839	-8.45382785	-0.017885268	0.06593062	+	-0.626508	12.87181806	NA	-2.284029324	15	-867.9981603	1769.133576	7.146497771	0.001539858
90	148.7231797	-2.628482615	NA	NA	-0.001441401	+	NA	11.13068555	NA	NA	11	-872.8368779	1769.355284	7.368206593	0.001378279
278	199.014862	-2.95811295	NA	-0.01840407	NA	+	NA	NA	NA	-1.844173174	11	-872.8588114	1769.399152	7.412073691	0.001348377
466	141.8533207	-3.73423862	NA	NA	NA	+	NA	9.657926421	1.256398485	-0.50925475	12	-871.7748438	1769.549688	7.562609782	0.001250613
218	138.3220123	-3.831969791	NA	NA	-0.005102942	+	NA	10.20312114	1.46934341	NA	12	-871.8025396	1769.605079	7.618001434	0.001216452
152	181.8069231	-4.159287128	-0.715559575	-0.028588848	NA	+	NA	NA	1.969777536	NA	12	-871.8077019	1769.615404	7.628325947	0.001210188
406	178.0151732	-4.138917028	NA	-0.029019503	NA	+	NA	NA	2.032874985	0.254930058	12	-871.8145829	1769.629166	7.64208797	0.001201889
220	143.8488842	-4.206526263	-9.692962033	NA	0.085946318	+	NA	9.308362307	1.893542375	NA	13	-870.6773437	1769.703075	7.71599672	0.001158285
412	161.4811282	-4.093990178	-9.961131388	NA	0.146545481	+	NA	NA	1.626466517	-0.698854202	13	-870.6955882	1769.739563	7.752485674	0.001137344
410	155.2890779	-3.764458807	NA	NA	0.058067385	+	NA	NA	1.320523937	-0.388486536	12	-871.8708356	1769.741671	7.754593284	0.001136146
468	134.0551354	-4.045562959	-8.83282521	NA	NA	+	NA	21.16333725	1.485136012	-0.899622269	13	-870.7181008	1769.784589	7.797510889	0.001112026
342	160.9075946	-2.71429442	NA	-0.018149565	NA	+	NA	10.88647916	NA	-1.853735192	12	-871.898251	1769.796502	7.809424188	0.001105421
276	189.8070902	-3.133734273	0.385883089	NA	NA	+	NA	NA	NA	-1.791085958	11	-873.1637243	1770.008977	8.021899461	0.000994007
286	177.1468989	-2.709527093	NA	-0.0178347	0.064466015	+	NA	NA	NA	-1.788122689	12	-872.0528288	1770.105658	8.118579833	0.0009471
88	151.0795541	-2.493166353	-5.595167194	-0.016119367	NA	+	NA	18.35803585	NA	NA	12	-872.1119123	1770.223825	8.236746715	0.000892763
32	176.3844825	-2.477675436	-6.406974969	-0.015450021	0.124796797	+	NA	NA	NA	NA	12	-872.1567582	1770.313516	8.326438566	0.00085361
346	149.8657339	-2.920806999	NA	NA	-0.019320895	+	NA	13.72830043	NA	-1.839292979	12	-872.1963505	1770.392701	8.405623082	0.000820474
344	155.0010162	-2.877744799	-7.835588624	-0.016439047	NA	+	NA	21.32260097	NA	-2.41079375	13	-871.065834	1770.480055	8.49297736	0.00078541
92	154.6423964	-2.649365924	-6.64783865	NA	0.0621047	+	NA	10.64327055	NA	NA	12	-872.2861733	1770.572347	8.585268846	0.00074999
24	189.3936119	-2.627587672	1.362033604	-0.018112962	NA	+	NA	NA	NA	NA	11	-873.4511203	1770.583769	8.596691467	0.000745719
222	146.5321014	-3.778541564	NA	-0.027527625	-0.011671294	+	NA	10.87870732	1.769629923	NA	13	-871.1407113	1770.62981	8.642731827	0.000728748
470	148.8212277	-3.763886441	NA	-0.027362226	NA	+	NA	9.184907385	1.747306942	-0.047643934	13	-871.1431578	1770.634703	8.647624792	0.000726967
288	184.2671676	-2.845399766	-8.55235264	-0.015632173	0.142058102	+	NA	NA	NA	-2.31946933	13	-871.1848253	1770.718038	8.73095985	0.000697299
224	151.8567955	-4.146541477	-9.585797124	-0.027020423	0.079288557	+	NA	9.911802514	2.179878725	NA	14	-870.0331793	1770.793631	8.80655347	0.000671435
414	161.7388866	-3.795551379	NA	-0.02741649	0.054782275	+	NA	NA	1.810594455	0.070146066	13	-871.2371704	1770.822728	8.835650039	0.000661738
348	158.1144396	-3.036947143	-8.851099544	NA	0.059802286	+	NA	13.86772757	NA	-2.397269591	13	-871.2550536	1770.858494	8.871416501	0.000650009
117	194.9337704	NA	NA	-0.036890055	NA	+	-0.520632012	15.20213736	NA	NA	11	-873.6028291	1770.887187	8.900109079	0.00064075
416	167.4473747	-4.111929565	-9.742357095	-0.026269414	0.141845133	+	NA	NA	2.084285158	-0.255016084	14	-870.108151	1770.943575	8.956496946	0.000622937
472	140.7772935	-4.063606024	-8.655577989	-0.02647546	NA	+	NA	20.54130551	1.950105828	-0.449209818	14	-870.1217615	1770.970796	8.983717903	0.000614516
404	174.1221491	-4.179062676	-0.603439856	NA	NA	+	NA	NA	1.569903546	-0.225918256	12	-872.5099758	1771.019952	9.032873773	0.000599597
61	216.1032623	NA	NA	-0.03613701	0.096690633	+	-0.531186096	NA	NA	NA	11	-873.6698802	1771.021289	9.034211245	0.000599196
94	155.4154202	-2.43973404	NA	-0.017483903	-0.005142787	+	NA	11.64433847	NA	NA	12	-872.5555381	1771.111076	9.123998428	0.000572891
113	177.2126957	NA	NA	NA	NA	+	-0.477628675	15.51765618	NA	NA	10	-874.9261889	1771.244783	9.257704979	0.000535843
57	198.715962	NA	NA	NA	0.100070231	+	-0.489753418	NA	NA	NA	10	-874.9376655	1771.267736	9.280658307	0.000529729
280	197.0269572	-2.932522185	0.508088691	-0.018497573	NA	+	NA	NA	NA	-1.808461022	12	-872.8517341	1771.703468	9.716390391	0.000426025
474	140.22497	-3.736543791	NA	NA	-0.009488563	+	NA	11.0558327	1.250993127	-0.523586224	13	-871.7731025	1771.894592	9.90751435	0.000387198
476	147.0126208	-4.065470942	-9.912602568	NA	0.081233301	+	NA	10.60760088	1.559183214	-0.826024127	14	-870.6037659	1771.934805	9.947726791	0.000379491
408	180.324482	-4.201429059	-0.712119204	-0.029113754	NA	+	NA	NA	2.078749816	0.25231376	13	-871.8009266	1771.95024	9.963162393	0.000376573
350	156.7386409	-2.727675452	NA	-0.018273732	-0.023787539	+	NA	14.38244802	NA	-1.877016041	13	-871.8873635	1772.123114	10.13603627	0.000345391
96	160.3995104	-2.479046722	-6.328176566	-0.015716593	0.056083531	+	NA	11.08574539	NA	NA	13	-872.0594284	1772.467244	10.48016614	0.000290793
81	145.5510925	NA	NA	NA	NA	+	NA	14.91367032	NA	NA	9	-876.6852038	1772.502483	10.51540523	0.000285714
53	248.6849749	NA	NA	-0.038119046	NA	+	-0.500122417	NA	NA	NA	10	-875.5585738	1772.509553	10.52247476	0.000284706
63	219.7399583	NA	-5.571013497	-0.034853368	0.147623164	+	-0.527034649	NA	NA	NA	12	-873.2683793	1772.536759	10.54968082	0.000280859
59	203.43322	NA	-6.177229135	NA	0.156411927	+	-0.486782131	NA	NA	NA	11	-874.4491741	1772.579877	10.59279898	0.000274869
25	165.9831854	NA	NA	NA	0.094610205	+	NA	NA	NA	NA	9	-876.7515949	1772.635265	10.64818736	0.000267361
119	190.7338855	NA	-4.332091516	-0.036235013	NA	+	-0.512509935	20.96509732	NA	NA	12	-873.3235818	1772.647164	10.6600858	0.000265775
85	159.2577855	NA	NA	-0.032872643	NA	+	NA	14.47137713	NA	NA	10	-875.6590107	1772.710426	10.72334855	0.0002575
352	163.8379312	-2.862898838	-8.531842304	-0.016036785	0.053442005	+	NA	14.39810575	NA	-2.408223433	14	-871.0166722	1772.760617	10.77353939	0.000251118
241	183.1839572	NA	NA	NA	NA	+	-0.49626843	15.44514781	-0.653489679	NA	11	-874.5487525	1772.779034	10.79195582	0.000248817
185	204.589876	NA	NA	NA	0.098633577	+	-0.506986162	NA	-0.61739245	NA	11	-874.6012798	1772.884088	10.89701048	0.000236084
115	173.0037704	NA	-4.693030258	NA	NA	+	-0.469657101	21.75470184	NA	NA	11	-874.6029925	1772.887514	10.9004359	0.00023568
29	179.3313779	NA	NA	-0.032390905	0.09061303	+	NA	NA	NA	NA	10	-875.7573475	1772.9071	10.92002231	0.000233383
49	231.6489842	NA	NA	NA	NA	+	-0.4571773	NA	NA	NA	9	-876.9334174	1772.99891	11.01183254	0.000222912
478	146.7279602	-3.766782559	NA	-0.02739207	-0.012193618	+	NA	10.98357404	1.740748395	-0.065746509	14	-871.1402598	1773.007792	11.02071451	0.000221924
373	195.9969152	NA	NA	-0.03774656	NA	+	-0.511790927	15.28502731	NA	-0.560830053	12	-873.5389669	1773.077934	11.09085596	0.000214276
245	195.83125	NA	NA	-0.034258852	NA	+	-0.524311893	15.19839573	-0.236546664	NA	12	-873.559481	1773.118962	11.13188411	0.000209925
176	228.3026969	-4.555205026	-18.46296565	-0.087551663	0.19947598	NA	-0.532279703	NA	3.051926228	NA	9	-877.0119788	1773.156033	11.16895526	0.00020607
125	200.983221	NA	NA	-0.036605274	0.033239036	+	-0.5246866	10.32285169	NA	NA	12	-873.5807515	1773.161503	11.17442517	0.000205507
480	153.071764	-4.08270348	-9.691216033	-0.026226784	0.07728145	+	NA	10.50292848	2.016602582	-0.382817876	15	-870.0178247	1773.172904	11.18582651	0.000204339
317	217.257816	NA	NA	-0.036914788	0.096913993	+	-0.523145717	NA	NA	-0.508460777	12	-873.6173948	1773.23479	11.24771183	0.000198113
189	216.964643	NA	NA	-0.033846226	0.096424612	+	-0.534320343	NA	-0.206388039	NA	12	-873.6369234	1773.273847	11.28676894	0.000194282
232	189.2203782	-4.499940208	-16.44494588	-0.088207571	NA	NA	-0.502285287	27.83378633	2.946598861	NA	9	-877.1331081	1773.398292	11.41121379	0.000182562
121	186.2518706	NA	NA	NA	0.048567929	+	-0.484038194	8.384624454	NA	NA	11	-874.8796113	1773.440751	11.45367338	0.000178727
369	177.5445247	NA	NA	NA	NA	+	-0.472618646	15.5635916	NA	-0.285559967	11	-874.9097104	1773.500949	11.51387164	0.000173427
313	199.0832771	NA	NA	NA	0.100209611	+	-0.485548884	NA	NA	-0.239342592	11	-874.9260828	1773.533694	11.54661635	0.000170611
21	212.0796375	NA	NA	-0.035069221	NA	+	NA	NA	NA	NA	9	-877.3539695	1773.840015	11.85293669	0.000146383
17	199.2032063	NA	NA	NA	NA	+	NA	NA	NA	NA	8	-878.4875187	1773.875037	11.88795957	0.000143842
27	170.9722942	NA	-6.241475965	NA	0.151436012	+	NA	NA	NA	NA	10	-876.2742251	1773.940855	11.95377737	0.000139185
55	234.9765228	NA	3.638785864	-0.038362089	NA	+	-0.511153629	NA	NA	NA	11	-875.1708487	1774.023226	12.03614832	0.000133569
83	141.4823249	NA	-5.078730366	NA	NA	+	NA	21.6873791	NA	NA	10	-876.3243498	1774.041105	12.05402678	0.000132381
497	191.6407329	NA	NA	NA	NA	+	-0.478376401	15.70848805	-1.312956323	-2.091943507	12	-874.0442632	1774.088526	12.10144854	0.000129279
209	150.1282878	NA	NA	NA	NA	+	NA	14.79395349	-0.60842496	NA	10	-876.3859135	1774.164232	12.17715431	0.000124476
153	170.4736168	NA	NA	NA	0.093482598	+	NA	NA	-0.599768282	NA	10	-876.4627528	1774.317911	12.33083289	0.00011527
441	213.233278	NA	NA	NA	0.098362951	+	-0.488540258	NA	-1.228925573	-1.921535394	12	-874.1759029	1774.351806	12.36472792	0.000113333
87	155.0128733	NA	-4.667624151	-0.031996744	NA	+	NA	20.74639024	NA	NA	11	-875.3529292	1774.387387	12.40030934	0.000111335
31	183.230529	NA	-5.674152345	-0.031023301	0.142653063	+	NA	NA	NA	NA	11	-875.3636899	1774.408908	12.42183058	0.000110143
187	207.7685011	NA	-5.492414794	NA	0.148977587	+	-0.50136452	NA	-0.510637647	NA	12	-874.2239084	1774.447817	12.46073891	0.000108021
177	237.4007648	NA	NA	NA	NA	+	-0.474001617	NA	-0.678186994	NA	10	-876.5452916	1774.482988	12.49591047	0.000106138
51	218.2383149	NA	3.561625799	NA	NA	+	-0.46946543	NA	NA	NA	10	-876.5666294	1774.525664	12.53858606	0.000103897
243	178.8793299	NA	-4.128016695	NA	NA	+	-0.487376048	20.93860469	-0.587560024	NA	12	-874.3015428	1774.603086	12.61600776	1.00E-04
319	222.0949466	NA	-6.26399964	-0.035975411	0.154326814	+	-0.513268325	NA	NA	-0.837903802	13	-873.1313294	1774.611046	12.62396803	9.96E-05
337	146.8442701	NA	NA	NA	NA	+	NA	15.02431954	NA	-0.571903675	10	-876.6213155	1774.635036	12.64795822	9.84E-05
181	249.4309298	NA	NA	-0.035468912	NA	+	-0.499573528	NA	-0.259978224	NA	11	-875.5103895	1774.702308	12.71522976	9.51E-05
309	249.901202	NA	NA	-0.038742311	NA	+	-0.49450902	NA	NA	-0.465603927	11	-875.5159684	1774.713465	12.72638756	9.46E-05
375	191.6985877	NA	-4.988446454	-0.037425608	NA	+	-0.497965263	21.96306989	NA	-0.844573352	13	-873.1846347	1774.717656	12.73057863	9.44E-05
89	150.9997248	NA	NA	NA	0.030530582	+	NA	10.41897055	NA	NA	10	-876.6679066	1774.728218	12.74114036	9.39E-05
127	205.5393096	NA	-5.495713476	-0.035308987	0.087547675	+	-0.521007606	9.661598642	NA	NA	13	-873.1900103	1774.728408	12.74132979	9.39E-05
341	161.444117	NA	NA	-0.03399439	NA	+	NA	14.63914643	NA	-0.805226501	11	-875.5325361	1774.746601	12.75952297	9.30E-05
315	204.7399097	NA	-6.685976984	NA	0.16140056	+	-0.476027282	NA	NA	-0.598288337	12	-874.379678	1774.759356	12.7722782	9.24E-05
281	167.3630249	NA	NA	NA	0.094878812	+	NA	NA	NA	-0.499314023	10	-876.7030393	1774.798484	12.81140588	9.06E-05
123	191.9095517	NA	-6.123363419	NA	0.108474174	+	-0.481542894	7.724328129	NA	NA	12	-874.3996575	1774.799315	12.81223723	9.06E-05
191	220.0872163	NA	-5.454014809	-0.033753702	0.146422682	+	-0.528663281	NA	-0.101503161	NA	13	-873.2605486	1774.869484	12.88240657	8.75E-05
501	200.8849008	NA	NA	-0.030640597	NA	+	-0.507832009	15.42341947	-0.778832834	-1.580538225	13	-873.2796147	1774.907616	12.92053865	8.58E-05
213	160.0862876	NA	NA	-0.030392039	NA	+	NA	14.43797345	-0.237707318	NA	11	-875.6188805	1774.91929	12.93221192	8.53E-05
247	191.5104747	NA	-4.188864007	-0.034386985	NA	+	-0.515393323	20.77190373	-0.168085775	NA	13	-873.3019303	1774.952248	12.96516994	8.39E-05
93	162.6285876	NA	NA	-0.032738178	0.019044479	+	NA	11.66214496	NA	NA	11	-875.6522367	1774.986002	12.99892425	8.25E-05
285	181.6964746	NA	NA	-0.033389218	0.091009912	+	NA	NA	NA	-0.72497327	11	-875.6551021	1774.991733	13.00465502	8.23E-05
249	190.0928926	NA	NA	NA	0.037820853	+	-0.50085367	9.892087407	-0.639256295	NA	12	-874.5205637	1775.041127	13.05404954	8.03E-05
371	173.2666785	NA	-5.152762456	NA	NA	+	-0.458681621	22.45915772	NA	-0.581067242	12	-874.5375899	1775.07518	13.088102	7.89E-05
200	154.4278601	-4.065732615	-16.46185748	-0.079358672	NA	NA	NA	27.94953314	2.726184864	NA	8	-879.1003379	1775.100676	13.11359798	7.79E-05
157	180.1322594	NA	NA	-0.029952699	0.090347213	+	NA	NA	-0.235020007	NA	11	-875.7183535	1775.118236	13.13115779	7.73E-05
240	209.8051045	-4.533551442	-18.20832368	-0.087363975	0.121239228	NA	-0.520325703	12.35317268	3.016021479	NA	10	-876.8831968	1775.158799	13.17172079	7.57E-05
465	161.120807	NA	NA	NA	NA	+	NA	15.11692545	-1.362901685	-2.373629955	11	-875.7442464	1775.170021	13.18294368	7.53E-05
445	222.1927829	NA	NA	-0.03062823	0.096420183	+	-0.519336114	NA	-0.690956648	-1.412080671	13	-873.413472	1775.175331	13.18825337	7.51E-05
305	231.9617167	NA	NA	NA	NA	+	-0.453960619	NA	NA	-0.181154247	10	-876.9269349	1775.246275	13.25919702	7.25E-05
144	192.9567907	-4.094489882	-18.12074416	-0.078907535	0.193719864	NA	NA	NA	2.790629396	NA	8	-879.206611	1775.313222	13.32614418	7.01E-05
432	226.1416354	-4.655602837	-18.33889267	-0.088768458	0.197467693	NA	-0.54336026	NA	3.286206699	0.541867264	10	-876.9833329	1775.359071	13.37199302	6.85E-05
381	201.5414071	NA	NA	-0.037462155	0.030615265	+	-0.515753622	10.78875598	NA	-0.546356702	13	-873.5202659	1775.388919	13.40184112	6.75E-05
145	203.6064014	NA	NA	NA	NA	+	NA	NA	-0.656414963	NA	9	-878.1482423	1775.42856	13.44148225	6.62E-05
253	201.3404895	NA	NA	-0.03410444	0.030470697	+	-0.527879634	10.72563685	-0.226958661	NA	13	-873.5409898	1775.430367	13.44328892	6.61E-05
23	198.8637281	NA	3.304710179	-0.035008108	NA	+	NA	NA	NA	NA	10	-877.0468648	1775.486135	13.49905694	6.43E-05
409	181.8579133	NA	NA	NA	0.093272254	+	NA	NA	-1.30162221	-2.210656867	11	-875.9053586	1775.492246	13.50516812	6.41E-05
19	186.0712669	NA	3.283186476	NA	NA	+	NA	NA	NA	NA	9	-878.1875205	1775.507116	13.52003862	6.36E-05
499	187.4287742	NA	-5.329929408	NA	NA	+	-0.464047171	22.84333295	-1.332793093	-2.424902884	13	-873.6421425	1775.632672	13.64559428	5.97E-05
488	188.2190453	-4.564802476	-16.3555242	-0.089003983	NA	NA	-0.509606627	27.59284671	3.097576491	0.348150355	10	-877.1214087	1775.635222	13.64814467	5.97E-05
443	218.4412928	NA	-6.469972439	NA	0.157599934	+	-0.480840433	NA	-1.194538437	-2.228211087	13	-873.6605228	1775.669433	13.68235484	5.86E-05
377	186.3558716	NA	NA	NA	0.047463819	+	-0.479219715	8.589625074	NA	-0.266336934	12	-874.865293	1775.730586	13.74350827	5.69E-05
155	173.9309411	NA	-5.551143285	NA	0.144326033	+	NA	NA	-0.471712985	NA	11	-876.1014359	1775.884401	13.8973227	5.27E-05
179	222.8381373	NA	3.93895217	NA	NA	+	-0.483856089	NA	-0.753444107	NA	11	-876.1038691	1775.889267	13.90218911	5.25E-05
433	246.0605039	NA	NA	NA	NA	+	-0.455001659	NA	-1.300454751	-1.951268594	11	-876.1165981	1775.914725	13.92764697	5.19E-05
211	145.7936354	NA	-4.443280876	NA	NA	+	NA	20.74838062	-0.510208998	NA	11	-876.1192858	1775.9201	13.93302249	5.17E-05
283	174.1293847	NA	-7.046321489	NA	0.1592205	+	NA	NA	NA	-0.905561963	11	-876.1220506	1775.92563	13.93855203	5.16E-05
277	214.3534567	NA	NA	-0.035923794	NA	+	NA	NA	NA	-0.657057546	10	-877.2712878	1775.934981	13.94790279	5.14E-05
149	212.903484	NA	NA	-0.032271512	NA	+	NA	NA	-0.275547594	NA	10	-877.3009402	1775.994285	14.00720755	4.99E-05
339	143.0248708	NA	-5.840200787	NA	NA	+	NA	22.87353973	NA	-0.929044157	11	-876.1594025	1776.000334	14.01325594	4.97E-05
273	200.4882092	NA	NA	NA	NA	+	NA	NA	NA	-0.430117948	9	-878.4521517	1776.036379	14.04930113	4.88E-05
91	156.4025936	NA	-6.19515807	NA	0.088740315	+	NA	10.11727654	NA	NA	11	-876.1949856	1776.0715	14.08442207	4.80E-05
183	235.3066985	NA	3.799246443	-0.034942963	NA	+	-0.510780412	NA	-0.331454068	NA	12	-875.0929835	1776.185967	14.19888912	4.53E-05
343	157.2989719	NA	-5.660938452	-0.033421239	NA	+	NA	22.31500826	NA	-1.162065782	12	-875.1025342	1776.205068	14.2179905	4.49E-05
287	187.466205	NA	-6.623977899	-0.032282322	0.151930022	+	NA	NA	NA	-1.096861806	12	-875.140203	1776.280406	14.29332824	4.32E-05
311	236.1248705	NA	3.538892419	-0.03873211	NA	+	-0.50780985	NA	NA	-0.286880635	12	-875.1550323	1776.310065	14.32298673	4.26E-05
469	167.6898279	NA	NA	-0.026046786	NA	+	NA	14.75483863	-0.910112673	-1.950886566	12	-875.1977339	1776.395468	14.40839007	4.08E-05
505	194.8487285	NA	NA	NA	0.018218149	+	-0.480838998	13.02986468	-1.296741672	-2.062256742	13	-874.0377861	1776.423959	14.43688145	4.02E-05
217	154.8837249	NA	NA	NA	0.026714154	+	NA	10.85856312	-0.604834629	NA	11	-876.3727966	1776.427122	14.44004403	4.02E-05
95	167.0742702	NA	-5.606677247	-0.031343299	0.072943186	+	NA	11.2509313	NA	NA	12	-875.2655672	1776.531134	14.54405656	3.81E-05
503	196.6514144	NA	-5.128323295	-0.030041167	NA	+	-0.493468538	22.29396368	-0.80836848	-1.910908084	14	-872.9043095	1776.535892	14.54881386	3.80E-05
437	254.6391175	NA	NA	-0.032247148	NA	+	-0.483586977	NA	-0.749751644	-1.418197628	12	-875.2898601	1776.57972	14.59264235	3.72E-05
401	215.0069662	NA	NA	NA	NA	+	NA	NA	-1.364944047	-2.226071118	10	-877.5942677	1776.58094	14.59386257	3.72E-05
467	157.1142402	NA	-5.809994874	NA	NA	+	NA	22.94801594	-1.348626513	-2.726511774	12	-875.2964377	1776.592875	14.60579755	3.70E-05
447	226.8961029	NA	-6.213703441	-0.029818004	0.153381771	+	-0.50962437	NA	-0.677555299	-1.721402236	14	-872.9341208	1776.595514	14.60843647	3.69E-05
251	194.4404852	NA	-5.399990961	NA	0.092445721	+	-0.495843747	9.057938623	-0.532454247	NA	13	-874.1560404	1776.660468	14.67339011	3.57E-05
215	155.622765	NA	-4.518061817	-0.030607105	NA	+	NA	20.52701341	-0.136459696	NA	12	-875.3399805	1776.679961	14.69288323	3.54E-05
159	183.5066885	NA	-5.536570293	-0.029935898	0.141275088	+	NA	NA	-0.10868805	NA	12	-875.3555753	1776.711151	14.72407282	3.48E-05
413	188.079006	NA	NA	-0.02598235	0.090590594	+	NA	NA	-0.851983404	-1.792318312	12	-875.362257	1776.724514	14.7374361	3.46E-05
411	187.6100278	NA	-6.67410474	NA	0.154411631	+	NA	NA	-1.247371148	-2.521201827	12	-875.3889487	1776.777897	14.79081958	3.37E-05
383	207.0227581	NA	-6.211261233	-0.036506832	0.090434112	+	-0.506281551	10.31856516	NA	-0.871374488	14	-873.0420082	1776.811289	14.82421131	3.31E-05
307	218.265121	NA	3.558640096	NA	NA	+	-0.469295042	NA	NA	-0.009015631	11	-876.5666135	1776.814756	14.82767792	3.31E-05
345	151.5566009	NA	NA	NA	0.026649221	+	NA	11.09872642	NA	-0.554730082	11	-876.6081218	1776.897772	14.91069447	3.17E-05
147	189.3703498	NA	3.678840237	NA	NA	+	NA	NA	-0.723073095	NA	10	-877.7771689	1776.946743	14.95966511	3.10E-05
379	192.6383064	NA	-6.649262123	NA	0.111040973	+	-0.470077048	8.14631239	NA	-0.621918408	13	-874.3246648	1776.997717	15.01063895	3.02E-05
349	163.6861783	NA	NA	-0.033888516	0.012834808	+	NA	12.74467034	NA	-0.795846551	12	-875.529451	1777.058902	15.07182427	2.93E-05
208	168.5135397	-4.079196882	-17.74173378	-0.078683635	0.086992524	NA	NA	16.84103555	2.762401454	NA	9	-878.9751014	1777.082278	15.09520051	2.89E-05
255	205.6135262	NA	-5.352765948	-0.033993662	0.084641724	+	-0.522825739	9.896075474	-0.122429866	NA	14	-873.1786532	1777.084579	15.09750138	2.89E-05
221	163.3411591	NA	NA	-0.030276826	0.018398647	+	NA	11.72373352	-0.236420966	NA	12	-875.6125849	1777.22517	15.2380919	2.69E-05
509	203.7745709	NA	NA	-0.030617728	0.016449567	+	-0.510033557	13.00504436	-0.764590928	-1.554115096	14	-873.2742866	1777.275846	15.28876808	2.63E-05
456	156.5521054	-3.982151029	-16.58758055	-0.078388122	NA	NA	NA	28.29180902	2.516389264	-0.496232695	9	-879.0762958	1777.284667	15.29758935	2.62E-05
496	208.8390854	-4.613058887	-18.12112795	-0.088324646	0.122740979	NA	-0.529476588	11.86762471	3.200979011	0.424524153	11	-876.8657877	1777.413104	15.42602627	2.45E-05
473	161.7518986	NA	NA	NA	0.003704592	+	NA	14.57047181	-1.360440572	-2.36773406	12	-875.7439945	1777.487989	15.50091113	2.36E-05
435	231.9875571	NA	3.598264354	NA	NA	+	-0.46589484	NA	-1.31242447	-1.775873462	12	-875.7500733	1777.500147	15.51306873	2.35E-05
400	194.6452287	-4.04104264	-18.19699198	-0.078290901	0.194972619	NA	NA	NA	2.656661665	-0.317588908	9	-879.1967059	1777.525487	15.53840955	2.32E-05
405	220.8305025	NA	NA	-0.028350941	NA	+	NA	NA	-0.884325712	-1.769288292	11	-876.9601579	1777.601844	15.61476664	2.23E-05
151	199.2022906	NA	3.474463551	-0.031489586	NA	+	NA	NA	-0.341838731	NA	11	-876.9657761	1777.613081	15.62600295	2.22E-05
279	201.2938405	NA	3.131320391	-0.035683414	NA	+	NA	NA	NA	-0.501322853	11	-876.9993879	1777.680304	15.69322661	2.15E-05
275	187.2466213	NA	3.187068753	NA	NA	+	NA	NA	NA	-0.265752897	10	-878.1742168	1777.740839	15.75376089	2.08E-05
166	233.2037299	-3.845107288	NA	-0.098792982	NA	NA	-0.504430698	NA	2.427841444	NA	7	-881.5370235	1777.769699	15.7826214	2.05E-05
360	203.7411608	-2.572493033	-15.3360217	-0.073685208	NA	NA	-0.402220636	29.214325	NA	-2.88345942	9	-879.3207346	1777.773545	15.78646679	2.05E-05
507	200.6915925	NA	-6.400828323	NA	0.080125282	+	-0.471998869	12.49601939	-1.265465037	-2.36123625	14	-873.5324623	1777.792197	15.80511949	2.03E-05
168	250.6268463	-4.499515722	-6.042510008	-0.096829163	NA	NA	-0.505963954	NA	2.841850575	NA	8	-880.4759273	1777.851855	15.86477672	1.97E-05
471	163.5324503	NA	-5.662493035	-0.025540946	NA	+	NA	22.43187074	-0.906406692	-2.304230704	13	-874.7691945	1777.886776	15.89969828	1.94E-05
328	175.7556779	-2.417775445	-15.74581908	-0.067974472	NA	NA	NA	29.53813549	NA	-3.041306316	8	-880.5446337	1777.989267	16.00218964	1.84E-05
219	158.8876396	NA	-5.490343622	NA	0.079406062	+	NA	10.45929663	-0.477073796	NA	12	-876.0175167	1778.035033	16.04795561	1.80E-05
347	158.1108109	NA	-7.047062175	NA	0.089903559	+	NA	11.26648874	NA	-0.963004041	12	-876.0233342	1778.046668	16.05959058	1.79E-05
304	245.9093517	-2.542518578	-16.8437372	-0.072980998	0.201103158	NA	-0.429407713	NA	NA	-2.855988927	9	-879.4698014	1778.071678	16.08460043	1.76E-05
415	193.428262	NA	-6.477946779	-0.02527349	0.150207114	+	NA	NA	-0.812568934	-2.105476547	13	-874.8731015	1778.09459	16.10751226	1.74E-05
439	240.7225325	NA	3.569897768	-0.032141509	NA	+	-0.496036028	NA	-0.756784388	-1.24377765	13	-874.9240504	1778.196488	16.20941014	1.66E-05
403	201.5138053	NA	3.278138131	NA	NA	+	NA	NA	-1.373654971	-2.069797113	11	-877.3001831	1778.281895	16.29481709	1.59E-05
104	200.0497352	-2.092683684	-13.27227844	-0.07468918	NA	NA	-0.43051154	26.77739137	NA	NA	8	-880.7345927	1778.369185	16.3821075	1.52E-05
351	169.4165649	NA	-6.610058778	-0.03275532	0.073386413	+	NA	12.77391609	NA	-1.168163628	13	-875.012914	1778.374215	16.38713738	1.52E-05
272	217.2689476	-2.3880099	-17.11791952	-0.067573794	0.199653384	NA	NA	NA	NA	-2.977334526	8	-880.8276901	1778.55538	16.56830235	1.39E-05
48	238.769587	-2.085106236	-14.83437898	-0.074530027	0.185723698	NA	-0.448699526	NA	NA	NA	8	-880.836912	1778.573824	16.58674627	1.37E-05
477	167.7863057	NA	NA	-0.026045157	0.000566189	+	NA	14.67121287	-0.909760073	-1.95000726	13	-875.197728	1778.743843	16.75676528	1.26E-05
511	209.1500444	NA	-6.144584973	-0.029816823	0.075924644	+	-0.500783647	12.49321967	-0.748486497	-1.854417681	15	-872.8050117	1778.747278	16.76020058	1.26E-05
475	167.5891652	NA	-6.647386698	NA	0.064949017	+	NA	14.50167652	-1.304613704	-2.675354128	13	-875.2276182	1778.803623	16.81654567	1.22E-05
72	170.2317207	-1.917943537	-13.65348787	-0.069129003	NA	NA	NA	26.97981689	NA	NA	7	-882.0802914	1778.856235	16.86915709	1.19E-05
223	167.3059515	NA	-5.465326524	-0.030231484	0.071327368	+	NA	11.28370875	-0.110817276	NA	13	-875.2570951	1778.862577	16.87549942	1.19E-05
16	208.377569	-1.902750767	-15.01308253	-0.068815218	0.18339535	NA	NA	NA	NA	NA	7	-882.2945665	1779.284785	17.29770732	9.62E-06
464	170.3061172	-4.001109312	-17.84240714	-0.077783769	0.085887136	NA	NA	17.3019069	2.566672897	-0.462195164	10	-878.9542382	1779.300881	17.31380367	9.54E-06
230	212.7827147	-3.593496762	NA	-0.097622073	NA	NA	-0.503019066	6.218679941	2.292004025	NA	8	-881.218862	1779.337724	17.35064615	9.37E-06
134	198.9268517	-3.412121977	NA	-0.090356959	NA	NA	NA	NA	2.193651154	NA	6	-883.4135366	1779.345592	17.35851397	9.33E-06
407	207.6219511	NA	3.183347659	-0.02796012	NA	+	NA	NA	-0.894758543	-1.623308611	12	-876.6799688	1779.359938	17.37285972	9.27E-06
136	216.9163623	-4.06683799	-6.130497381	-0.088790901	NA	NA	NA	NA	2.592381611	NA	7	-882.3656817	1779.427015	17.43993766	8.96E-06
174	224.3856997	-3.649528859	NA	-0.097998076	0.03025556	NA	-0.507944121	NA	2.33062896	NA	8	-881.3572341	1779.614468	17.62739046	8.16E-06
422	227.9271798	-4.067894885	NA	-0.101275287	NA	NA	-0.529492729	NA	2.949899359	1.197002454	8	-881.4027833	1779.705567	17.7184887	7.79E-06
368	218.5749071	-2.559685826	-16.55115308	-0.07284963	0.086133585	NA	-0.413648808	18.21712151	NA	-2.905566668	10	-879.1969905	1779.786386	17.79930818	7.49E-06
424	245.3417437	-4.723160689	-6.044667236	-0.099317717	NA	NA	-0.531096699	NA	3.365517903	1.200353708	9	-880.3392266	1779.810529	17.82345084	7.40E-06
336	186.6295663	-2.40855005	-16.70759082	-0.06737186	0.066149977	NA	NA	21.10718364	NA	-3.050398016	9	-880.474005	1780.080085	18.09300755	6.46E-06
479	173.2488379	NA	-6.447156247	-0.025318615	0.060411852	+	NA	14.57649618	-0.869000442	-2.260155588	14	-874.7092984	1780.14587	18.15879173	6.25E-06
71	173.0507261	NA	-12.00304406	-0.077841775	NA	NA	NA	27.61271373	NA	NA	6	-883.8845202	1780.287559	18.30048117	5.83E-06
112	214.1542281	-2.084804193	-14.45828637	-0.074149665	0.082022701	NA	-0.438436252	16.30658665	NA	NA	9	-880.6271421	1780.38636	18.39928193	5.55E-06
103	199.1182238	NA	-11.63973864	-0.084176396	NA	NA	-0.362851551	27.52950827	NA	NA	7	-882.8978082	1780.491269	18.50419078	5.26E-06
38	247.74506	-1.987902492	NA	-0.085941179	NA	NA	-0.440082179	NA	NA	NA	6	-884.0381119	1780.594742	18.60766441	5.00E-06
47	238.7189689	NA	-13.19159528	-0.083208052	0.191270312	NA	-0.390369667	NA	NA	NA	7	-882.966745	1780.629142	18.64206435	4.91E-06
15	211.8590182	NA	-13.44246758	-0.077311283	0.188525739	NA	NA	NA	NA	NA	6	-884.0730769	1780.664672	18.67759441	4.83E-06
198	178.0984451	-3.159479867	NA	-0.088888543	NA	NA	NA	6.296361534	2.067782346	NA	7	-883.0987026	1780.893057	18.9059796	4.30E-06
80	180.6090297	-1.908911587	-14.57319756	-0.068590854	0.063092602	NA	NA	18.93867996	NA	NA	8	-882.0182466	1780.936493	18.94941537	4.21E-06
6	216.7312953	-1.787075137	NA	-0.080667971	NA	NA	NA	NA	NA	NA	5	-885.3893536	1781.146805	19.15972763	3.79E-06
327	177.3604185	NA	-13.09501253	-0.079030644	NA	NA	NA	29.35156211	NA	-1.922390217	7	-883.2266968	1781.149046	19.16196802	3.79E-06
142	190.4796772	-3.230731902	NA	-0.089404584	0.027762836	NA	NA	NA	2.108824531	NA	7	-883.2672023	1781.230057	19.24297889	3.64E-06
238	197.3065003	-3.636076357	NA	-0.097510972	-0.081186459	NA	-0.49088582	18.13716335	2.292519003	NA	9	-881.0915847	1781.315245	19.32816707	3.49E-06
486	209.4904253	-3.796933362	NA	-0.099794336	NA	NA	-0.524348651	5.858964181	2.742469228	1.01483489	9	-881.1230969	1781.378269	19.39119154	3.38E-06
294	251.328842	-2.273363752	NA	-0.0861397	NA	NA	-0.424518719	NA	NA	-1.962025222	7	-883.3828346	1781.461321	19.47424357	3.24E-06
390	196.8929778	-3.471214918	NA	-0.090974298	NA	NA	NA	NA	2.342740849	0.350282642	7	-883.4019169	1781.499486	19.51240812	3.18E-06
102	217.836283	-1.773652914	NA	-0.084929701	NA	NA	-0.447207113	8.784006	NA	NA	7	-883.4089703	1781.513593	19.52651488	3.16E-06
271	218.1685027	NA	-14.55031923	-0.078017143	0.199920235	NA	NA	NA	NA	-1.903197091	7	-883.4439611	1781.583574	19.59649657	3.05E-06
392	214.8321172	-4.127981942	-6.133512824	-0.089427135	NA	NA	NA	NA	2.746066009	0.360544156	8	-882.3532127	1781.606425	19.61934751	3.01E-06
430	220.0480854	-3.865895694	NA	-0.10032786	0.02848554	NA	-0.530791198	NA	2.816516729	1.101029781	9	-881.2440457	1781.620167	19.63308902	2.99E-06
359	201.1596048	NA	-12.6535152	-0.08506943	NA	NA	-0.334653524	29.0678252	NA	-1.688095342	8	-882.3870948	1781.67419	19.68711171	2.91E-06
303	242.9473194	NA	-14.30390453	-0.084035119	0.202155287	NA	-0.363757035	NA	NA	-1.686731115	8	-882.4574323	1781.814865	19.82778681	2.72E-06
262	221.6219398	-2.09281372	NA	-0.080887573	NA	NA	NA	NA	NA	-2.086521545	6	-884.664382	1781.847283	19.86020468	2.67E-06
46	233.4307022	-1.796469792	NA	-0.085131338	0.046352441	NA	-0.453523088	NA	NA	NA	7	-883.6222957	1781.940244	19.95316583	2.55E-06
40	259.0998466	-2.188048057	-3.475635635	-0.084112152	NA	NA	-0.4290444	NA	NA	NA	7	-883.6873006	1782.070253	20.0831756	2.39E-06
199	170.9618117	NA	-12.18591119	-0.081449343	NA	NA	NA	27.91749461	0.469711968	NA	7	-883.7311681	1782.157988	20.17091059	2.29E-06
70	187.2866067	-1.578601934	NA	-0.079393596	NA	NA	NA	8.47247272	NA	NA	6	-884.8308173	1782.180153	20.19307526	2.26E-06
5	227.3790203	NA	NA	-0.088503654	NA	NA	NA	NA	NA	NA	4	-887.0007254	1782.245353	20.25827535	2.19E-06
79	184.5990633	NA	-13.02367479	-0.077169799	0.070217362	NA	NA	18.64077967	NA	NA	7	-883.8081579	1782.311968	20.32489022	2.12E-06
231	197.2941903	NA	-11.84977583	-0.088021085	NA	NA	-0.360751076	27.8293149	0.452223523	NA	8	-882.7492362	1782.398472	20.4113946	2.03E-06
37	254.788781	NA	NA	-0.094230746	NA	NA	-0.370850842	NA	NA	NA	5	-886.0232021	1782.414502	20.42742445	2.01E-06
111	214.7072997	NA	-12.91488265	-0.083221752	0.090648287	NA	-0.375726003	15.92974362	NA	NA	8	-882.7661886	1782.432377	20.44529928	1.99E-06
101	215.1834635	NA	NA	-0.092272583	NA	NA	-0.384352655	11.32035335	NA	NA	6	-884.9577025	1782.433923	20.44684568	1.99E-06
175	236.9234569	NA	-13.55838714	-0.08755263	0.195367172	NA	-0.388500704	NA	0.523242582	NA	8	-882.768854	1782.437708	20.45063021	1.99E-06
69	187.9195874	NA	NA	-0.085673098	NA	NA	NA	10.88579173	NA	NA	5	-886.0425649	1782.453228	20.46615014	1.97E-06
358	222.1496202	-2.063009457	NA	-0.085534312	NA	NA	-0.427769696	8.512967521	NA	-1.903952466	8	-882.7844592	1782.468918	20.48184064	1.96E-06
8	230.0223304	-2.007896219	-3.825143671	-0.078661006	NA	NA	NA	NA	NA	NA	6	-884.9756022	1782.469723	20.48264511	1.96E-06
143	209.756064	NA	-13.68194139	-0.080978302	0.191512287	NA	NA	NA	0.512230544	NA	7	-883.8977666	1782.491185	20.5041075	1.94E-06
296	266.0134548	-2.5623583	-4.316456766	-0.083560745	NA	NA	-0.411573367	NA	NA	-2.26051753	8	-882.8439483	1782.587897	20.60081877	1.84E-06
206	158.1281948	-3.229247584	NA	-0.088841389	-0.109511484	NA	NA	22.3955131	2.081644134	NA	8	-882.8712749	1782.64255	20.65547194	1.79E-06
14	202.9127256	-1.61312761	NA	-0.079796448	0.041949824	NA	NA	NA	NA	NA	6	-885.0620673	1782.642653	20.65557528	1.79E-06
264	238.689416	-2.411785631	-4.711980027	-0.078413073	NA	NA	NA	NA	NA	-2.393320614	7	-884.0400547	1782.775762	20.78868382	1.68E-06
45	233.8631152	NA	NA	-0.092538469	0.064417968	NA	-0.393010545	NA	NA	NA	6	-885.1965171	1782.911553	20.92447486	1.57E-06
302	237.6401458	-2.088252117	NA	-0.085736789	0.043629869	NA	-0.4337775	NA	NA	-1.890243077	8	-883.0091989	1782.918398	20.9313199	1.56E-06
326	192.8166626	-1.882552398	NA	-0.07969258	NA	NA	NA	8.279540153	NA	-2.058452294	7	-884.1200782	1782.935808	20.94873066	1.55E-06
13	206.3674104	NA	NA	-0.086164811	0.059249613	NA	NA	NA	NA	NA	5	-886.3176479	1783.003394	21.01631617	1.50E-06
454	177.3635971	-3.188553998	NA	-0.089178834	NA	NA	NA	6.239195783	2.136568467	0.15881712	8	-883.0963316	1783.092663	21.10558544	1.43E-06
335	189.5327034	NA	-14.17584469	-0.078070981	0.074835557	NA	NA	19.8061471	NA	-1.95392436	8	-883.1366881	1783.173376	21.18629846	1.38E-06
455	179.4231932	NA	-13.18983043	-0.076803799	NA	NA	NA	29.51401525	-0.298065466	-2.318726444	8	-883.1907272	1783.281454	21.2943766	1.30E-06
494	195.3358698	-3.81832687	NA	-0.099494462	-0.075812528	NA	-0.511092754	17.02101155	2.702279056	0.923208695	10	-881.0127785	1783.417962	21.43088424	1.22E-06
398	189.1461172	-3.276305641	NA	-0.089864553	0.027317768	NA	NA	NA	2.217822127	0.252936945	8	-883.2611716	1783.422343	21.4352653	1.22E-06
270	208.483576	-1.919626239	NA	-0.080073257	0.039591966	NA	NA	NA	NA	-2.039883818	7	-884.3676112	1783.430875	21.44379674	1.21E-06
110	202.4218757	-1.815658284	NA	-0.084816194	-0.080868159	NA	-0.435108945	20.65633592	NA	NA	8	-883.285923	1783.471846	21.48476812	1.19E-06
367	217.8623328	NA	-14.03558747	-0.084065626	0.09690205	NA	-0.347888891	16.69656623	NA	-1.719661608	9	-882.2359379	1783.603951	21.61687353	1.11E-06
399	219.81842	NA	-14.60325081	-0.076681158	0.20026148	NA	NA	NA	-0.19873611	-2.156099225	8	-883.4285234	1783.757047	21.769969	1.03E-06
261	231.3045581	NA	NA	-0.089473929	NA	NA	NA	NA	NA	-1.213208912	5	-886.7456386	1783.859375	21.87229757	9.77E-07
487	202.2317792	NA	-12.718257	-0.083592529	NA	NA	-0.331284436	29.17398972	-0.189547295	-1.942494213	9	-882.3724908	1783.877057	21.88997917	9.68E-07
78	168.5123212	-1.632662279	NA	-0.079213467	-0.103053794	NA	NA	23.63671032	NA	NA	7	-884.6360522	1783.967757	21.98067875	9.25E-07
325	191.6960665	NA	NA	-0.086923082	NA	NA	NA	11.03222255	NA	-1.287309458	6	-885.7473521	1784.013223	22.02614491	9.04E-07
431	243.3403306	NA	-14.31423116	-0.083591227	0.202200064	NA	-0.362744002	NA	-0.058027948	-1.764074879	9	-882.4560607	1784.044197	22.0571191	8.91E-07
7	234.2844918	NA	-1.806309951	-0.088014366	NA	NA	NA	NA	NA	NA	5	-886.9034806	1784.175059	22.1879815	8.34E-07
207	183.1355054	NA	-13.27808632	-0.080768489	0.07561592	NA	NA	18.26359772	0.498432975	NA	8	-883.6411997	1784.182399	22.19532161	8.31E-07
293	257.1202872	NA	NA	-0.095203405	NA	NA	-0.354955016	NA	NA	-1.013497237	6	-885.8405929	1784.199704	22.21262642	8.24E-07
357	217.3301712	NA	NA	-0.093269742	NA	NA	-0.367927371	11.39931952	NA	-1.053259786	7	-884.7580131	1784.211678	22.22460053	8.19E-07
133	226.1677905	NA	NA	-0.090981143	NA	NA	NA	NA	0.323845628	NA	5	-886.9313223	1784.230743	22.24366495	8.11E-07
239	214.328725	NA	-13.27644606	-0.087323871	0.100036361	NA	-0.374764226	15.05599377	0.494132354	NA	9	-882.5899121	1784.3119	22.32482181	7.79E-07
77	173.2353397	NA	NA	-0.08572597	-0.080668286	NA	NA	22.82456615	NA	NA	6	-885.923154	1784.364826	22.37774861	7.59E-07
366	204.6684837	-2.120065099	NA	-0.085423505	-0.09241858	NA	-0.413335571	22.07254786	NA	-1.963505213	9	-882.623137	1784.378349	22.39127165	7.54E-07
165	253.674937	NA	NA	-0.097178298	NA	NA	-0.369579973	NA	0.33390184	NA	6	-885.9448215	1784.408162	22.4210838	7.42E-07
197	186.5374007	NA	NA	-0.088465208	NA	NA	NA	10.92159561	0.351154122	NA	6	-885.9582752	1784.435069	22.44799101	7.32E-07
39	259.5862297	NA	-1.373906043	-0.093606057	NA	NA	-0.366030991	NA	NA	NA	6	-885.9649403	1784.448399	22.46132137	7.28E-07
229	214.0434156	NA	NA	-0.09523821	NA	NA	-0.383080071	11.32578932	0.336055925	NA	7	-884.8772992	1784.450251	22.46317283	7.27E-07
109	204.4422763	NA	NA	-0.092314496	-0.056122434	NA	-0.374923464	19.60142754	NA	NA	7	-884.8991224	1784.493897	22.50681919	7.11E-07
269	210.2329389	NA	NA	-0.087145241	0.059816419	NA	NA	NA	NA	-1.258146148	6	-886.0413872	1784.601293	22.61421506	6.74E-07
334	171.8519074	-1.956787553	NA	-0.079550209	-0.116479791	NA	NA	25.40786495	NA	-2.139726219	8	-883.8681378	1784.636276	22.64919788	6.62E-07
301	236.1760227	NA	NA	-0.093515863	0.064532341	NA	-0.377027563	NA	NA	-1.021562686	7	-885.0091633	1784.713979	22.72690095	6.37E-07
462	157.9219249	-3.238854163	NA	-0.088936616	-0.109265276	NA	NA	22.34049828	2.104874363	0.053533888	9	-882.8710055	1784.874087	22.88700871	5.88E-07
173	232.5577212	NA	NA	-0.09565163	0.064803215	NA	-0.391796433	NA	0.353808612	NA	7	-885.1076711	1784.910994	22.92391662	5.77E-07
141	204.8155617	NA	NA	-0.088898311	0.059797839	NA	NA	NA	0.361098351	NA	6	-886.2309842	1784.980487	22.99340906	5.58E-07
463	190.8499017	NA	-14.21471132	-0.076176138	0.071633227	NA	NA	20.35723173	-0.262923204	-2.300072556	9	-883.1091281	1785.350332	23.36325385	4.64E-07
263	239.4584038	NA	-2.069523653	-0.088970137	NA	NA	NA	NA	NA	-1.288452758	6	-886.6176863	1785.753891	23.76681329	3.79E-07
495	218.3016354	NA	-14.05468141	-0.083022612	0.094973677	NA	-0.345200625	17.01916842	-0.136425463	-1.902135405	10	-882.2284193	1785.849244	23.86216585	3.61E-07
333	176.6204697	NA	NA	-0.08727102	-0.084473761	NA	NA	23.51378229	NA	-1.310883099	7	-885.6144342	1785.924521	23.93744282	3.48E-07
389	232.4190145	NA	NA	-0.088530151	NA	NA	NA	NA	-0.141800067	-1.394357525	6	-886.7379787	1785.994476	24.00739812	3.36E-07
453	192.7425902	NA	NA	-0.085875051	NA	NA	NA	11.04662033	-0.143974919	-1.476531016	7	-885.7391773	1786.174007	24.18692898	3.07E-07
135	233.1505349	NA	-1.835258391	-0.090546062	NA	NA	NA	NA	0.33242167	NA	6	-886.8303838	1786.179286	24.19220834	3.06E-07
295	263.0815644	NA	-1.65773265	-0.094521734	NA	NA	-0.347961655	NA	NA	-1.088592644	7	-885.7565806	1786.208813	24.22173546	3.02E-07
365	205.8599888	NA	NA	-0.093336897	-0.06018124	NA	-0.357450416	20.28104445	NA	-1.07671895	8	-884.6905899	1786.28118	24.29410188	2.91E-07
421	257.1822031	NA	NA	-0.095130111	NA	NA	-0.354790404	NA	-0.009699688	-1.026346539	7	-885.840556	1786.376764	24.38968633	2.77E-07
205	172.7283457	NA	NA	-0.088560807	-0.077381645	NA	NA	22.35282749	0.329045774	NA	7	-885.8472918	1786.390236	24.40315789	2.76E-07
485	217.5113052	NA	NA	-0.093044688	NA	NA	-0.367425671	11.40179183	-0.029728225	-1.092649773	8	-884.7576623	1786.415325	24.42824682	2.72E-07
167	258.6900331	NA	-1.449444327	-0.096641309	NA	NA	-0.364442502	NA	0.347727323	NA	7	-885.880049	1786.45575	24.46867234	2.67E-07
237	204.0091871	NA	NA	-0.095147774	-0.052689278	NA	-0.37428338	19.10005063	0.321349018	NA	8	-884.8257741	1786.551548	24.5644703	2.54E-07
397	211.0829291	NA	NA	-0.086461046	0.059718009	NA	NA	NA	-0.103612605	-1.390285158	7	-886.0372759	1786.770204	24.78312611	2.28E-07
429	236.035035	NA	NA	-0.093674623	0.064552167	NA	-0.377392072	NA	0.02107897	-0.993641581	8	-885.0089875	1786.917975	24.93089722	2.12E-07
324	134.388094	-3.307366957	-20.06915255	NA	NA	NA	NA	36.25673104	NA	-3.126075202	7	-886.2293871	1787.154426	25.16734852	1.88E-07
268	184.7987523	-3.230301857	-22.00048519	NA	0.251187252	NA	NA	NA	NA	-3.122295523	7	-886.321137	1787.337926	25.35084839	1.72E-07
140	161.4712859	-4.280721294	-22.51323631	NA	0.247820898	NA	NA	NA	1.845082914	NA	7	-886.4959983	1787.687649	25.70057103	1.44E-07
196	114.1062172	-4.247518717	-20.1891618	NA	NA	NA	NA	35.01181381	1.713904784	NA	7	-886.5880395	1787.871731	25.88465334	1.31E-07
391	240.9002128	NA	-2.098753405	-0.087839619	NA	NA	NA	NA	-0.168877245	-1.505016338	7	-886.606832	1787.909316	25.9222384	1.29E-07
68	127.752326	-2.764612734	-17.82271526	NA	NA	NA	NA	33.64240979	NA	NA	6	-887.7703988	1788.059316	26.07223824	1.20E-07
461	177.5766198	NA	NA	-0.085803594	-0.087394089	NA	NA	23.96560477	-0.203242299	-1.578812809	8	-885.5982764	1788.096553	26.10947504	1.17E-07
12	174.560959	-2.694020662	-19.60401609	NA	0.232870451	NA	NA	NA	NA	NA	6	-887.8565991	1788.231717	26.2446388	1.10E-07
423	263.2630563	NA	-1.661168913	-0.094320106	NA	NA	-0.34749749	NA	-0.026496537	-1.123848611	8	-885.7563055	1788.412611	26.42553317	1.00E-07
493	206.0921992	NA	NA	-0.092771212	-0.061357223	NA	-0.355981715	20.46082815	-0.074896746	-1.17641577	9	-884.6883874	1788.50885	26.52177241	9.55E-08
172	179.8461558	-4.555283411	-23.04861573	NA	0.254961534	NA	-0.302333853	NA	1.915677848	NA	8	-885.8183921	1788.536784	26.54970646	9.42E-08
300	200.0214623	-3.387978117	-22.2662464	NA	0.255965449	NA	-0.249594142	NA	NA	-3.012420702	8	-885.8594999	1788.619	26.63192194	9.04E-08
356	147.2490866	-3.443242287	-20.10786165	NA	NA	NA	-0.210646609	36.4204276	NA	-3.024573637	8	-885.8992466	1788.698493	26.71141538	8.69E-08
332	155.0887455	-3.262903359	-21.7068311	NA	0.121758013	NA	NA	20.58068425	NA	-3.164327902	8	-885.9970105	1788.894021	26.90694313	7.88E-08
396	174.3254767	-3.919042077	-22.80146758	NA	0.253342273	NA	NA	NA	1.004688955	-2.10194621	8	-886.0787355	1789.057471	27.07039317	7.26E-08
228	129.9124609	-4.484479069	-20.40181979	NA	NA	NA	-0.261499508	35.36326034	1.767539242	NA	8	-886.079524	1789.059048	27.07197011	7.26E-08
452	126.4382821	-3.846724986	-20.57542944	NA	NA	NA	NA	36.2121928	0.784457465	-2.323347685	8	-886.0813056	1789.062611	27.07553336	7.24E-08
44	191.9172561	-2.890659736	-19.99395005	NA	0.238910326	NA	-0.277997502	NA	NA	NA	7	-887.2915398	1789.278732	27.29165396	6.50E-08
100	142.7580506	-2.940757742	-17.9508372	NA	NA	NA	-0.241724981	33.92766687	NA	NA	7	-887.3411363	1789.377925	27.39084696	6.19E-08
204	137.3130746	-4.265370189	-22.1799127	NA	0.141227789	NA	NA	16.86320012	1.80304799	NA	8	-886.2795027	1789.459005	27.47192767	5.94E-08
76	146.6619086	-2.717745533	-19.29937985	NA	0.111661223	NA	NA	19.23696239	NA	NA	7	-887.578349	1789.85235	27.86527226	4.88E-08
428	189.1929693	-4.224217612	-23.24759215	NA	0.259041032	NA	-0.276333806	NA	1.195209876	-1.786809595	9	-885.5196931	1790.171462	28.18438376	4.16E-08
364	172.2541132	-3.406591468	-21.98395413	NA	0.139183335	NA	-0.232623812	18.51799201	NA	-3.057710976	9	-885.5978917	1790.327859	28.34078104	3.85E-08
236	158.6153881	-4.530289775	-22.74335101	NA	0.164520223	NA	-0.289105039	14.25853069	1.87704666	NA	9	-885.6637254	1790.459526	28.47244843	3.60E-08
484	138.9732274	-4.102886404	-20.71839964	NA	NA	NA	-0.231151846	36.3829837	0.94016767	-2.052628821	9	-885.688771	1790.509618	28.5225397	3.51E-08
460	147.9891673	-3.876550753	-22.44581294	NA	0.133573531	NA	NA	19.00843619	0.898781557	-2.248325758	9	-885.804229	1790.740534	28.75345573	3.13E-08
108	166.378372	-2.900857648	-19.70416356	NA	0.131734993	NA	-0.262848357	16.95742393	NA	NA	8	-887.075642	1791.051284	29.06420616	2.68E-08
492	165.5757445	-4.168495974	-22.91328511	NA	0.155516861	NA	-0.259020627	16.37360198	1.092045987	-1.932643194	10	-885.3169525	1792.02631	30.0392323	1.65E-08
11	174.1560853	NA	-18.75789375	NA	0.255928626	NA	NA	NA	NA	NA	5	-891.4428785	1793.253855	31.26677729	8.91E-09
67	124.1913812	NA	-16.4803724	NA	NA	NA	NA	36.27863535	NA	NA	5	-891.5643333	1793.496765	31.50968702	7.89E-09
451	149.1758792	NA	-17.21874582	NA	NA	NA	NA	37.24138642	-1.905363717	-4.049624957	7	-889.6302358	1793.956124	31.96904586	6.27E-09
395	199.2003481	NA	-19.23808153	NA	0.257346504	NA	NA	NA	-1.734032018	-3.848097428	7	-889.7625523	1794.220757	32.233679	5.49E-09
2	175.3298707	-2.746059647	NA	NA	NA	NA	NA	NA	NA	NA	4	-893.0923789	1794.42866	32.44158247	4.95E-09
267	178.9845252	NA	-19.81703851	NA	0.26681788	NA	NA	NA	NA	-1.484249538	6	-891.0811042	1794.680727	32.69364912	4.37E-09
4	196.6547794	-3.018350935	-5.689060858	NA	NA	NA	NA	NA	NA	NA	5	-892.1973626	1794.762823	32.77574563	4.19E-09
139	178.2654965	NA	-18.01455694	NA	0.247131758	NA	NA	NA	-0.568887247	NA	6	-891.2037729	1794.926064	32.93898644	3.86E-09
195	130.3530437	NA	-15.82823561	NA	NA	NA	NA	35.1761365	-0.678863177	NA	6	-891.2200479	1794.958614	32.97153646	3.80E-09
323	126.9010079	NA	-17.38541327	NA	NA	NA	NA	37.70808825	NA	-1.426807912	6	-891.2297355	1794.977989	32.99091168	3.76E-09
75	149.5192274	NA	-18.48233328	NA	0.149085176	NA	NA	16.98544364	NA	NA	6	-891.234838	1794.988195	33.00111675	3.74E-09
43	182.9511293	NA	-18.92447501	NA	0.25984877	NA	-0.141111343	NA	NA	NA	6	-891.2988597	1795.116238	33.12916007	3.51E-09
66	142.7539263	-2.508404261	NA	NA	NA	NA	NA	9.581150032	NA	NA	5	-892.4150705	1795.198239	33.2111613	3.37E-09
260	205.7089993	-3.44309623	-6.673418003	NA	NA	NA	NA	NA	NA	-2.360625522	6	-891.3519641	1795.222447	33.2353689	3.33E-09
132	187.5797704	-4.268285946	-7.256507829	NA	NA	NA	NA	NA	1.434650657	NA	6	-891.407986	1795.334491	33.34741269	3.15E-09
258	179.5658306	-3.044251065	NA	NA	NA	NA	NA	NA	NA	-1.864033646	5	-892.5550829	1795.478264	33.49118616	2.93E-09
99	130.2150182	NA	-16.49773377	NA	NA	NA	-0.09852352	36.46336192	NA	NA	6	-891.4937943	1795.506107	33.51902922	2.89E-09
10	159.6484537	-2.536911751	NA	NA	0.049179864	NA	NA	NA	NA	NA	5	-892.6670307	1795.70216	33.71508174	2.62E-09
459	168.6803775	NA	-18.87442595	NA	0.119909001	NA	NA	21.80473224	-1.821457073	-3.994293265	8	-889.4160439	1795.732088	33.74500997	2.58E-09
130	165.9150569	-3.485943846	NA	NA	NA	NA	NA	NA	0.903449815	NA	5	-892.7566119	1795.881322	33.89424414	2.39E-09
34	189.2671001	-2.90534117	NA	NA	NA	NA	-0.217418596	NA	NA	NA	5	-892.7662376	1795.900573	33.91349544	2.37E-09
483	154.3538003	NA	-17.1890553	NA	NA	NA	-0.085193141	37.32959261	-1.913991902	-3.992217265	8	-889.5771169	1796.054234	34.06715598	2.20E-09
427	206.8487343	NA	-19.31483801	NA	0.26008215	NA	-0.125770361	NA	-1.744383292	-3.766552887	8	-889.6474456	1796.194891	34.20781335	2.05E-09
36	210.8307598	-3.180476317	-5.712011254	NA	NA	NA	-0.219801062	NA	NA	NA	6	-891.8604783	1796.239475	34.25239739	2.00E-09
322	147.6756621	-2.803052393	NA	NA	NA	NA	NA	9.339615843	NA	-1.804432771	6	-891.9080567	1796.334632	34.34755414	1.91E-09
331	153.8020896	NA	-19.54998436	NA	0.157462335	NA	NA	17.40996388	NA	-1.505821409	7	-890.8616587	1796.41897	34.43189179	1.83E-09
203	152.1099215	NA	-17.6719952	NA	0.132015352	NA	NA	18.21202142	-0.604935216	NA	7	-890.9648421	1796.625336	34.63825859	1.65E-09
299	185.9902092	NA	-19.89168856	NA	0.269416434	NA	-0.117048561	NA	NA	-1.395227471	7	-890.9829216	1796.661495	34.67441747	1.62E-09
98	156.6479346	-2.668642429	NA	NA	NA	NA	-0.222219483	9.684377357	NA	NA	6	-892.071669	1796.661857	34.67477868	1.62E-09
164	202.4841631	-4.481952952	-7.331139638	NA	NA	NA	-0.235586695	NA	1.480444942	NA	7	-891.0180305	1796.731713	34.74463545	1.57E-09
171	188.4665289	NA	-18.14400348	NA	0.250853269	NA	-0.15854984	NA	-0.613061861	NA	7	-891.0228493	1796.741351	34.75427305	1.56E-09
266	164.4819162	-2.833918923	NA	NA	0.046802872	NA	NA	NA	NA	-1.793440165	6	-892.1682633	1796.855045	34.86796732	1.47E-09
292	217.9340392	-3.569666265	-6.653228383	NA	NA	NA	-0.195339676	NA	NA	-2.263294892	7	-891.0847723	1796.865197	34.87811903	1.46E-09
194	137.7510656	-3.130373679	NA	NA	NA	NA	NA	8.797563182	0.735734444	NA	6	-892.1953115	1796.909141	34.9220636	1.43E-09
227	138.0835486	NA	-15.81406795	NA	NA	NA	-0.120957882	35.34294016	-0.715799647	NA	7	-891.1142927	1796.924238	34.93715971	1.42E-09
107	159.1031941	NA	-18.65069143	NA	0.159962291	NA	-0.126532348	15.8150721	NA	NA	7	-891.1197648	1796.935182	34.94810392	1.41E-09
74	124.4714603	-2.57018026	NA	NA	-0.101299668	NA	NA	24.4584063	NA	NA	6	-892.2399184	1796.998355	35.01127759	1.37E-09
355	131.2762276	NA	-17.36047746	NA	NA	NA	-0.073416362	37.78592239	NA	-1.367100808	7	-891.1910063	1797.077665	35.090587	1.32E-09
290	192.0385273	-3.173778269	NA	NA	NA	NA	-0.198015784	NA	NA	-1.766892569	6	-892.2843848	1797.087288	35.10021021	1.31E-09
388	197.3196082	-4.005899309	-7.219041414	NA	NA	NA	NA	NA	0.818809723	-1.523727146	7	-891.2001077	1797.095868	35.10878971	1.30E-09
42	173.6768634	-2.69604106	NA	NA	0.051142048	NA	-0.228601177	NA	NA	NA	6	-892.3052618	1797.129042	35.14196437	1.28E-09
162	180.0637872	-3.684101925	NA	NA	NA	NA	-0.227036443	NA	0.94231705	NA	6	-892.4001215	1797.318762	35.33168376	1.17E-09
138	153.1954191	-3.196180892	NA	NA	0.043989206	NA	NA	NA	0.778058897	NA	6	-892.4216329	1797.361784	35.37470651	1.14E-09
386	176.0980274	-3.218909328	NA	NA	NA	NA	NA	NA	0.269735411	-1.574964234	6	-892.5379827	1797.594484	35.60740605	1.02E-09
491	176.536565	NA	-18.95588516	NA	0.128491272	NA	-0.106290479	20.80993111	-1.826216486	-3.918708792	9	-889.3342339	1797.800543	35.81346538	9.17E-10
354	160.1183666	-2.933307897	NA	NA	NA	NA	-0.203390276	9.447544494	NA	-1.703966369	7	-891.6203274	1797.936307	35.94922916	8.57E-10
330	127.8117979	-2.881118973	NA	NA	-0.111020943	NA	NA	25.63608141	NA	-1.867891241	7	-891.6969932	1798.089639	36.10256075	7.94E-10
226	151.8546154	-3.328191386	NA	NA	NA	NA	-0.229710501	8.863731028	0.773798048	NA	7	-891.8279502	1798.351553	36.36447471	6.96E-10
298	177.0558661	-2.962273713	NA	NA	0.04874159	NA	-0.209542906	NA	NA	-1.687720003	7	-891.8643472	1798.424347	36.43726879	6.72E-10
363	161.2542696	NA	-19.62932154	NA	0.165737288	NA	-0.101325862	16.4506809	NA	-1.427568744	8	-890.7885685	1798.477137	36.49005925	6.54E-10
450	147.6869589	-2.802271097	NA	NA	NA	NA	NA	9.340689297	-0.00116379	-1.805673129	7	-891.9080564	1798.511765	36.52468717	6.43E-10
235	163.159237	NA	-17.81293971	NA	0.14331275	NA	-0.143754303	16.95853412	-0.642506458	NA	8	-890.8168522	1798.533704	36.54662666	6.36E-10
106	139.797243	-2.713492126	NA	NA	-0.088874798	NA	-0.209253955	22.73084683	NA	NA	7	-891.9375045	1798.570661	36.5835833	6.24E-10
420	209.3673797	-4.24641208	-7.293912557	NA	NA	NA	-0.216396819	NA	0.964732215	-1.266758385	8	-890.8763426	1798.652685	36.66560741	5.99E-10
202	119.2680401	-3.197177787	NA	NA	-0.102211624	NA	NA	23.80311874	0.741024383	NA	7	-892.0165348	1798.728722	36.74164393	5.77E-10
170	167.3688343	-3.390147375	NA	NA	0.045777355	NA	-0.235729346	NA	0.813317195	NA	7	-892.0362844	1798.768221	36.78114317	5.65E-10
394	163.5117699	-2.892260184	NA	NA	0.046345518	NA	NA	NA	0.086925769	-1.700973595	7	-892.1665164	1799.028685	37.04160721	4.96E-10
65	138.4679165	NA	NA	NA	NA	NA	NA	13.64569801	NA	NA	4	-895.4063909	1799.056684	37.06960644	4.90E-10
418	187.4087148	-3.441103909	NA	NA	NA	NA	-0.206938111	NA	0.403833904	-1.329735751	7	-892.2464783	1799.188609	37.20153088	4.58E-10
9	159.8738571	NA	NA	NA	0.078432824	NA	NA	NA	NA	NA	4	-895.6889554	1799.621813	37.63473539	3.69E-10
1	186.2036169	NA	NA	NA	NA	NA	NA	NA	NA	NA	3	-896.7822868	1799.710028	37.72295039	3.53E-10
362	141.4166222	-2.993417556	NA	NA	-0.099328249	NA	-0.188189395	24.01960463	NA	-1.768250019	8	-891.4524596	1799.804919	37.81784132	3.37E-10
193	146.4552173	NA	NA	NA	NA	NA	NA	13.35042077	-0.968830331	NA	5	-894.7229757	1799.81405	37.82697184	3.35E-10
449	162.3762698	NA	NA	NA	NA	NA	NA	13.46674521	-1.953775793	-3.185896232	6	-893.7660039	1800.050526	38.06344847	2.98E-10
482	159.0036945	-3.024369205	NA	NA	NA	NA	-0.206257837	9.326476557	0.132906076	-1.560899748	8	-891.6162995	1800.132599	38.14552122	2.86E-10
234	134.8912552	-3.375405048	NA	NA	-0.089388361	NA	-0.216693958	21.98297065	0.776267448	NA	8	-891.6918395	1800.283679	38.29660127	2.65E-10
458	128.1412089	-2.856473219	NA	NA	-0.111180592	NA	NA	25.69353182	-0.036878628	-1.907287423	8	-891.6966794	1800.293359	38.30628096	2.64E-10
129	193.4577312	NA	NA	NA	NA	NA	NA	NA	-1.01059062	NA	4	-896.0497856	1800.343474	38.35639586	2.57E-10
137	167.7039928	NA	NA	NA	0.075480105	NA	NA	NA	-0.952747814	NA	5	-895.031285	1800.430668	38.44359029	2.46E-10
426	174.8698397	-3.113196618	NA	NA	0.047623263	NA	-0.214153701	NA	0.22066	-1.450668473	8	-891.8531967	1800.606393	38.61931555	2.26E-10
385	209.5866366	NA	NA	NA	NA	NA	NA	NA	-1.983731069	-3.146549422	5	-895.1309575	1800.630013	38.64293533	2.23E-10
393	183.9536466	NA	NA	NA	0.074319822	NA	NA	NA	-1.910176847	-3.092873159	6	-894.1331257	1800.78477	38.79769216	2.06E-10
97	144.151604	NA	NA	NA	NA	NA	-0.092731725	13.79712405	NA	NA	5	-895.3466793	1801.061457	39.07437885	1.80E-10
73	128.0703403	NA	NA	NA	-0.057280284	NA	NA	22.11470133	NA	NA	5	-895.3518044	1801.071707	39.08462911	1.79E-10
321	139.6608637	NA	NA	NA	NA	NA	NA	13.70939305	NA	-0.487201307	5	-895.3678563	1801.103811	39.11673284	1.76E-10
3	198.6762997	NA	-3.167320379	NA	NA	NA	NA	NA	NA	NA	4	-896.5066721	1801.257247	39.27016887	1.63E-10
41	166.1974493	NA	NA	NA	0.080142718	NA	-0.102942898	NA	NA	NA	5	-895.6159226	1801.599943	39.61286553	1.37E-10
265	161.1089938	NA	NA	NA	0.078699118	NA	NA	NA	NA	-0.455804825	5	-895.6553271	1801.678752	39.6916746	1.32E-10
33	190.8015264	NA	NA	NA	NA	NA	-0.068621271	NA	NA	NA	4	-896.7500302	1801.743963	39.75688503	1.28E-10
225	154.4048144	NA	NA	NA	NA	NA	-0.124618321	13.54239939	-1.006617175	NA	6	-894.6152771	1801.749073	39.76199484	1.27E-10
257	187.3805161	NA	NA	NA	NA	NA	NA	NA	NA	-0.405000922	4	-896.7560698	1801.756042	39.76896416	1.27E-10
201	133.8505506	NA	NA	NA	-0.070411771	NA	NA	23.75441373	-0.990245286	NA	6	-894.6401442	1801.798807	39.81172917	1.24E-10
457	146.4826877	NA	NA	NA	-0.091739807	NA	NA	27.02601913	-2.014409453	-3.291770949	7	-893.6248056	1801.945263	39.95818553	1.15E-10
131	204.2529376	NA	-2.813163731	NA	NA	NA	NA	NA	-0.971188425	NA	5	-895.8316625	1802.031423	40.04434543	1.11E-10
490	140.7533495	-3.055277706	NA	NA	-0.098808822	NA	-0.190226789	23.8607393	0.090745096	-1.67023138	9	-891.4505827	1802.033241	40.0461631	1.11E-10
481	168.2395728	NA	NA	NA	NA	NA	-0.096895779	13.61369418	-1.963494252	-3.122296601	7	-893.7005512	1802.096754	40.10967666	1.07E-10
387	223.1263095	NA	-3.323567565	NA	NA	NA	NA	NA	-1.98459425	-3.299858608	6	-894.8252132	1802.168945	40.18186712	1.03E-10
161	200.5239678	NA	NA	NA	NA	NA	-0.102090706	NA	-1.042038582	NA	5	-895.9784641	1802.325026	40.33794851	9.55E-11
169	176.2433231	NA	NA	NA	0.077578499	NA	-0.133717591	NA	-0.992330038	NA	6	-894.9081998	1802.334918	40.34784035	9.50E-11
417	214.4889922	NA	NA	NA	NA	NA	-0.074472118	NA	-1.991451706	-3.097338052	6	-895.092824	1802.704167	40.71708877	7.90E-11
425	190.3567198	NA	NA	NA	0.076012163	NA	-0.106136545	NA	-1.919505274	-3.021515588	7	-894.0552531	1802.806158	40.81908051	7.51E-11
105	134.3023453	NA	NA	NA	-0.051308006	NA	-0.083990308	21.36884007	NA	NA	6	-895.303385	1803.125289	41.13821077	6.40E-11
329	129.0836587	NA	NA	NA	-0.058460026	NA	NA	22.35466664	NA	-0.501299014	6	-895.3110036	1803.140526	41.15344796	6.35E-11
353	144.7011251	NA	NA	NA	NA	NA	-0.084931052	13.83925464	NA	-0.41968873	6	-895.3184886	1803.155496	41.16841791	6.31E-11
259	200.87886	NA	-3.315788894	NA	NA	NA	NA	NA	NA	-0.556761157	5	-896.4575641	1803.283226	41.29614863	5.92E-11
35	202.7182057	NA	-3.135487681	NA	NA	NA	-0.062194079	NA	NA	NA	5	-896.4801172	1803.328333	41.34125469	5.78E-11
297	166.7915199	NA	NA	NA	0.080246966	NA	-0.0958631	NA	NA	-0.379722593	6	-895.5929107	1803.70434	41.71726204	4.79E-11
233	142.5309016	NA	NA	NA	-0.062703262	NA	-0.114441829	22.79171132	-1.022601951	NA	7	-894.5502312	1803.796115	41.80903685	4.58E-11
289	191.3871405	NA	NA	NA	NA	NA	-0.061957257	NA	NA	-0.355182436	5	-896.7301636	1803.828425	41.84134764	4.50E-11
489	152.4696521	NA	NA	NA	-0.085823478	NA	-0.082000734	26.27593695	-2.018723685	-3.231120108	8	-893.5784441	1804.056888	42.06981031	4.02E-11
163	210.6089735	NA	-2.753476959	NA	NA	NA	-0.095139073	NA	-1.001331004	NA	6	-895.769665	1804.057848	42.07077062	4.02E-11
419	227.1977958	NA	-3.275953775	NA	NA	NA	-0.064796937	NA	-1.991299481	-3.254844299	7	-894.7963043	1804.288261	42.30118293	3.58E-11
361	134.564204	NA	NA	NA	-0.052944567	NA	-0.075534672	21.65451555	NA	-0.439925657	7	-895.2724379	1805.240528	43.25345013	2.22E-11
291	204.1031364	NA	-3.277352345	NA	NA	NA	-0.052278903	NA	NA	-0.512965624	6	-896.4390952	1805.396709	43.4096311	2.06E-11
