# Supplementary material for: Thermoregulatory costs in molting Antarctic Weddell seals: impacts of physiological and environmental conditions
Source: Conserv Physiol. 2020 Apr 4;8(1):coaa022. doi: 10.1093/conphys/coaa022 (PMC7125049; doi:10.1093/conphys/coaa022)
Supplement: Supplementary_coaa022 [file supplementary_coaa022.zip › Supplementary_coaa022/IRThandledmodeloutput.csv]

Model Iteration	Intercept	AT	B	HF_d	SR	M	MS	RH	SA	ST_d	WS	df	logLik	AICc	delta	weight	R2
560	27.91392725	0.145953941	-0.202519535	0.048841474	-0.014344939	NA	+	NA	NA	NA	-4.386167571	12	-134.3925723	298.3565731	0	0.349531017	0.69
638	30.6799716	0.306260078	NA	0.049885974	-0.013044068	-0.025321637	+	0.062826238	NA	NA	-4.34684555	13	-133.6011879	299.8205576	1.463984477	0.168106897	0.52
574	26.76699674	0.144837556	NA	0.048715912	-0.014543947	0.000841654	+	NA	NA	NA	-4.384571417	12	-135.1952905	299.9620095	1.605436439	0.156628081	0.61
831	32.01513592	NA	-3.389328065	0.049468867	-0.013738931	0.010958822	+	NA	NA	0.490165969	-4.259895503	13	-134.685967	301.9901159	3.633542795	0.056816167	0.5
941	7.087907544	NA	NA	0.047509101	-0.01708321	NA	+	NA	5.47046474	0.428112034	-4.296965047	12	-136.3898269	302.3510824	3.994509281	0.047433924
829	18.1707204	NA	NA	0.047521555	-0.016780915	0.022279196	+	NA	NA	0.43416057	-4.250479964	12	-136.6186535	302.8087356	4.452162551	0.037732094
878	22.37156524	0.140776153	NA	0.048580099	-0.015237689	NA	+	0.039914191	NA	0.319585466	-4.261899086	13	-135.1104555	302.8390928	4.482519685	0.037163699
943	26.54698299	NA	-3.347839865	0.049438827	-0.013926742	NA	+	NA	2.724869165	0.486467607	-4.28293473	13	-135.1462967	302.9107751	4.554202046	0.035855296
637	22.98956953	NA	NA	0.047666065	-0.015889724	0.02431686	+	-0.056371309	NA	NA	-4.418421231	12	-137.0235071	303.6184427	5.261869629	0.025170118
816	36.44905588	0.074951816	-3.348948821	0.050063734	-0.012617565	NA	+	NA	NA	0.2648255	-4.329174158	13	-135.8667964	304.3517746	5.995201534	0.017443927
576	34.49985975	0.154690231	-1.787339594	0.049824061	-0.012787605	-0.006586374	+	NA	NA	NA	-4.398658303	13	-135.9156085	304.4493989	6.092825768	0.016612899
749	11.078222	NA	NA	0.047650294	-0.016232781	NA	+	-0.055515232	5.963197408	NA	-4.466542869	12	-137.6813216	304.9340718	6.577498715	0.013037671
895	28.65906773	NA	-3.259118131	0.049307387	-0.01439028	0.010171655	+	0.033808133	NA	0.74839787	-4.158812672	14	-135.2303288	306.2384354	7.881862326	0.006791427
830	32.56075752	0.259237523	NA	0.049659275	-0.012777076	-0.016090793	+	NA	NA	-0.342921798	-4.490483573	13	-136.8500198	306.3182213	7.961648235	0.00652583
639	38.68973364	NA	-3.556528484	0.049729002	-0.012577042	0.012713855	+	-0.064001762	NA	NA	-4.451033879	13	-137.1377633	306.8937084	8.5371353	0.004894072
640	30.95470474	0.383289096	0.25438946	0.050296758	-0.01256529	-0.036976533	+	0.093352002	NA	NA	-4.326510489	14	-135.5968233	306.9714244	8.614851272	0.004707546
893	12.4144135	NA	NA	0.047356749	-0.017797268	0.019955358	+	0.064288222	NA	0.929295623	-4.05895265	13	-137.2839781	307.186138	8.829564857	0.004228342
688	36.6683829	0.15415256	-1.593531955	0.049711552	-0.012890351	NA	+	NA	-1.438743471	NA	-4.385396454	13	-137.488593	307.5953679	9.238794769	0.003445934
751	33.21524173	NA	-3.744170224	0.049829994	-0.012572993	NA	+	-0.063978302	2.96768259	NA	-4.476703035	13	-137.921271	308.4607239	10.10415081	0.002235616
815	45.68084185	NA	-6.670406994	0.051353986	-0.010794102	NA	+	NA	NA	0.544382655	-4.269010327	12	-139.7860457	309.1435201	10.78694696	0.001589022
832	34.74715203	0.061799357	-3.1286546	0.049828708	-0.013018419	0.002682492	+	NA	NA	0.300610753	-4.316385558	14	-136.881814	309.5414058	11.18483272	0.001302357
624	33.71376338	0.112361758	-1.871388615	0.049565997	-0.013102619	NA	+	-0.016654723	NA	NA	-4.409321553	13	-138.5296937	309.6775692	11.32099611	0.001216642
894	22.53179083	0.243459472	NA	0.049257177	-0.014698119	-0.017590658	+	0.106099237	NA	0.521529146	-4.159785572	14	-137.1360535	310.0498848	11.69331174	0.001009986
623	55.98254365	NA	-7.453552237	0.051989441	-0.008947209	NA	+	-0.07236274	NA	NA	-4.4867688	12	-141.8527755	313.2769795	14.92040643	0.000201169
752	39.92338359	0.124318078	-2.639570242	0.050101122	-0.012213317	NA	+	-0.013805848	-1.089804956	NA	-4.40477685	14	-138.9023929	313.5825635	15.22599043	0.000172665
704	27.99264663	0.154082513	-1.901456321	0.049876981	-0.012879855	-0.020533232	+	NA	3.353028852	NA	-4.426904935	14	-139.8554856	315.488749	17.13217586	6.66E-05
942	38.27320537	0.237544714	NA	0.049487592	-0.012937352	NA	+	NA	-3.162577949	-0.274399332	-4.443526348	13	-141.660986	315.9401538	17.58358075	5.31E-05
1006	34.4004463	0.242333774	NA	0.049359868	-0.013863315	NA	+	0.065902208	-3.921549494	0.219649956	-4.245175055	14	-141.4092069	318.5961916	20.23961845	1.41E-05
702	39.62203448	0.147167419	NA	0.048749504	-0.014158919	0.026221423	+	NA	-6.316457594	NA	-4.333054541	13	-143.1665607	318.9513032	20.59473009	1.18E-05
960	30.92545137	0.075000769	-2.830400962	0.04976247	-0.013173001	-0.004966167	+	NA	1.642886494	0.25429376	-4.341739325	15	-142.0838953	323.2243944	24.86782135	1.39E-06
767	36.22315497	NA	-3.547582487	0.049720937	-0.012647926	0.008309179	+	-0.063826474	1.087311256	NA	-4.459726199	14	-144.4725887	324.7229553	26.36638217	6.58E-07
814	26.92330635	0.150523984	NA	0.048762803	-0.014456122	NA	+	NA	NA	-0.01704546	-4.389835945	12	-158.6390372	346.849503	48.49292985	1.03E-11
750	37.37184584	0.251362215	NA	0.049498701	-0.013322455	NA	+	0.040881587	-4.027594624	NA	-4.327173898	13	-157.1398757	346.8979332	48.54136012	1.01E-11
768	25.95662966	0.231658904	-1.493184007	0.050199607	-0.012601699	-0.036196142	+	0.031224609	4.437267146	NA	-4.413780428	15	-155.8583487	350.7733012	52.41672809	1.45E-12
686	26.16578019	0.144760293	NA	0.048714798	-0.014556715	NA	+	NA	0.209468611	NA	-4.386279839	12	-160.7907289	351.1528864	52.79631327	1.20E-12
880	29.47353237	0.079477859	-2.62869563	0.049564142	-0.013953247	NA	+	0.048018836	NA	0.609188376	-4.188305932	14	-158.1349934	352.0477645	53.6911914	7.67E-13
766	25.0323647	0.317692822	NA	0.049961628	-0.013094798	-0.038300352	+	0.067667586	2.728343611	NA	-4.366190725	14	-158.3071871	352.3921519	54.03557883	6.45E-13
622	26.72082081	0.150030399	NA	0.048753552	-0.014495697	NA	+	0.002021073	NA	NA	-4.383357803	12	-161.5922824	352.7559934	54.39942026	5.38E-13
959	31.50138803	NA	-3.559753824	0.049565154	-0.013625541	0.007473259	+	NA	0.716082221	0.492190341	-4.266453828	14	-160.0677803	355.9133384	57.55676526	1.11E-13
765	48.29294657	NA	NA	0.047698333	-0.015187786	0.074072251	+	-0.058122952	-12.20146073	NA	-4.319958237	13	-161.8010685	356.2203189	57.86374579	9.52E-14
1007	25.43817306	NA	-3.640313674	0.049506005	-0.014261771	NA	+	0.039871433	2.13112447	0.799038762	-4.159917019	14	-160.544684	356.8671457	58.51057259	6.89E-14
958	30.86370469	0.311527835	NA	0.050084525	-0.01211377	-0.034465302	+	NA	2.611325479	-0.502552881	-4.561083893	14	-160.9922775	357.7623328	59.40575967	4.40E-14
1008	28.4836431	0.061069803	-2.845837384	0.049542394	-0.014031192	NA	+	0.045499029	0.513285344	0.647981271	-4.183735495	15	-159.4339955	357.9245949	59.56802176	4.06E-14
1021	39.30911852	NA	NA	0.047391361	-0.017048718	0.072896307	+	0.062315402	-12.98168399	0.928454833	-3.954518666	14	-161.6421703	359.0621184	60.70554535	2.30E-14
896	29.43185759	0.069103235	-2.73101703	0.049541201	-0.013998073	0.001247698	+	0.046527873	NA	0.630494685	-4.183427168	15	-160.2700047	359.5966132	61.24004011	1.76E-14
879	30.74867926	NA	-5.440576984	0.050356085	-0.013694409	NA	+	0.113636378	NA	1.399265583	-3.927048656	13	-163.8948008	360.4077835	62.05121041	1.17E-14
957	44.62145355	NA	NA	0.047550925	-0.016068015	0.074820116	+	NA	-12.90097055	0.448424803	-4.14085442	13	-164.474473	361.5671278	63.2105547	6.57E-15
1005	2.044206645	NA	NA	0.047325582	-0.018188565	NA	+	0.072156547	4.83002949	0.984555462	-4.076554368	13	-165.9938785	364.6059389	66.24936577	1.44E-15
558	26.84542204	0.145732653	NA	0.04877313	-0.014495335	NA	+	NA	NA	NA	-4.386245749	11	-203.9795936	434.5907662	136.2341931	9.13E-31
813	25.08023172	NA	NA	0.048257982	-0.015309553	NA	+	NA	NA	0.383189059	-4.324868919	11	-230.3693666	487.3703121	189.013739	3.16E-42
877	13.67949288	NA	NA	0.047792429	-0.017409618	NA	+	0.115667265	NA	1.275643586	-3.969815801	12	-229.2652074	488.1018434	189.7452703	2.19E-42
621	29.77375707	NA	NA	0.048281171	-0.014407488	NA	+	-0.046113236	NA	NA	-4.47720337	11	-231.5032389	489.6380568	191.2814837	1.02E-42
557	27.08004073	NA	NA	0.045926944	-0.014251439	NA	+	NA	NA	NA	-4.46265886	10	-235.9561069	495.7053172	197.3487441	4.89E-44
559	33.92481418	NA	-2.123481411	0.046730688	-0.012720249	NA	+	NA	NA	NA	-4.46207789	11	-234.7267518	496.0850826	197.7285095	4.05E-44
685	30.78932549	NA	NA	0.046171814	-0.01390533	NA	+	NA	-1.14598913	NA	-4.463771463	11	-235.852481	498.3365409	199.9799678	1.31E-44
573	28.34200335	NA	NA	0.046150512	-0.013992297	-0.004320541	+	NA	NA	NA	-4.472379976	11	-235.8961228	498.4238246	200.0672515	1.26E-44
687	33.4558901	NA	-2.160532444	0.046703949	-0.012745408	NA	+	NA	0.18145067	NA	-4.461702356	12	-234.7240325	499.0194936	200.6629205	9.33E-45
575	33.94085847	NA	-2.121220054	0.046734164	-0.012717405	-7.95E-05	+	NA	NA	NA	-4.462276012	12	-234.7267283	499.0248851	200.668312	9.31E-45
701	35.15147624	NA	NA	0.046029198	-0.013931052	0.013198838	+	NA	-3.684356894	NA	-4.436677019	12	-235.8051549	501.1817383	202.8251652	3.17E-45
703	29.04850268	NA	-2.339467755	0.046882727	-0.012651111	-0.013376592	+	NA	2.92905823	NA	-4.489484123	13	-234.6788755	501.9759328	203.6193597	2.13E-45
517	16.09255565	NA	NA	0.04653235	NA	NA	NA	NA	NA	NA	-3.473147556	5	-249.874863	510.7021069	212.3455338	2.71E-47
773	10.75825974	NA	NA	0.047918038	NA	NA	NA	NA	NA	1.03219199	-2.996554152	6	-248.6857963	510.7264313	212.3698582	2.68E-47
774	5.283671589	-0.597550512	NA	0.047084088	NA	NA	NA	NA	NA	1.762658706	-2.814128225	7	-247.8586665	511.5533985	213.1968254	1.77E-47
549	21.0553839	NA	NA	0.041314609	NA	NA	+	NA	NA	NA	-3.794805209	9	-245.3424574	511.7357622	213.3791891	1.62E-47
789	16.21939832	NA	NA	0.052253345	NA	-0.020796082	NA	NA	NA	1.124304464	-3.011347066	7	-247.9563067	511.748679	213.3921059	1.61E-47
525	12.47388055	NA	NA	0.048919685	0.006097122	NA	NA	NA	NA	NA	-3.481671083	6	-249.2150214	511.7848816	213.4283085	1.58E-47
901	21.01052387	NA	NA	0.051886322	NA	NA	NA	NA	-3.453381905	1.186693388	-2.965197719	7	-247.9832721	511.8026097	213.4460366	1.56E-47
533	20.8978749	NA	NA	0.050236232	NA	-0.017130721	NA	NA	NA	NA	-3.51355849	6	-249.3801147	512.1150682	213.7584951	1.34E-47
790	10.18332274	-0.664952223	NA	0.052576439	NA	-0.022077499	NA	NA	NA	1.931554366	-2.797294909	8	-246.9822855	512.3645711	214.007998	1.18E-47
902	15.31012897	-0.670356565	NA	0.052126805	NA	NA	NA	NA	-3.696215815	2.012336821	-2.747646155	8	-246.9902824	512.3805648	214.0239917	1.17E-47
645	23.68517903	NA	NA	0.049324898	NA	NA	NA	NA	-2.393457378	NA	-3.496414183	6	-249.526746	512.4083306	214.0517575	1.16E-47
565	27.01500772	NA	NA	0.046288003	NA	-0.022642052	+	NA	NA	NA	-3.833827132	10	-244.4758621	512.7448277	214.3882546	9.76E-48
541	17.53093887	NA	NA	0.054436695	0.00728396	-0.021117172	NA	NA	NA	NA	-3.52622172	7	-248.4603169	512.7566993	214.4001262	9.71E-48
781	9.875467184	NA	NA	0.048897879	0.002952422	NA	NA	NA	NA	0.857732614	-3.075896643	7	-248.548931	512.9339275	214.5773544	8.88E-48
653	21.945648	NA	NA	0.053915379	0.007607908	NA	NA	NA	-3.323449478	NA	-3.509248033	7	-248.5558955	512.9478566	214.5912835	8.82E-48
775	13.07421457	NA	-0.652475724	0.048207004	NA	NA	NA	NA	NA	1.100640206	-3.022880182	7	-248.5699237	512.975913	214.6193399	8.70E-48
677	31.74835975	NA	NA	0.045394877	NA	NA	+	NA	-3.484587135	NA	-3.801947224	10	-244.623766	513.0406354	214.6840623	8.42E-48
805	16.08359538	NA	NA	0.044743374	NA	NA	+	NA	NA	0.764703701	-3.343891107	10	-244.6256427	513.0443888	214.6878157	8.41E-48
519	16.81839332	NA	-0.180466085	0.046613978	NA	NA	NA	NA	NA	NA	-3.48746384	6	-249.8655502	513.0859391	214.729366	8.23E-48
518	16.16245934	0.021855429	NA	0.046569872	NA	NA	NA	NA	NA	NA	-3.466952109	6	-249.8731456	513.1011299	214.7445568	8.17E-48
581	16.1101073	NA	NA	0.046539864	NA	NA	NA	-0.000299337	NA	NA	-3.473128287	6	-249.8748561	513.1045508	214.7479777	8.16E-48
837	9.95390034	NA	NA	0.047554385	NA	NA	NA	0.012895298	NA	1.045006437	-2.992472156	7	-248.6728647	513.181795	214.8252219	7.85E-48
535	17.98496374	NA	2.656460932	0.055567684	NA	-0.045324709	NA	NA	NA	NA	-3.363599302	7	-248.6824394	513.2009443	214.8443712	7.77E-48
551	26.47067841	NA	-1.597939061	0.04344921	NA	NA	+	NA	NA	NA	-3.897417117	10	-244.7723802	513.3378639	214.9812908	7.26E-48
791	14.4227152	NA	2.002106042	0.055988121	NA	-0.041415584	NA	NA	NA	1.005372234	-2.938967214	8	-247.5779005	513.555801	215.1992279	6.51E-48
776	7.72094388	-0.65783659	-0.886116749	0.047851709	NA	NA	NA	NA	NA	1.92668978	-2.822859751	8	-247.6259899	513.6519798	215.2954067	6.20E-48
782	4.076235974	-0.610328236	NA	0.048074089	0.003716046	NA	NA	NA	NA	1.576724865	-2.914609862	8	-247.6584433	513.7168867	215.3603136	6.01E-48
550	21.21262614	0.210889048	NA	0.043562754	NA	NA	+	NA	NA	NA	-3.722724854	10	-244.9833738	513.759851	215.4032779	5.88E-48
797	15.30590585	NA	NA	0.054089315	0.003807934	-0.021954804	NA	NA	NA	0.895968344	-3.109441521	8	-247.7292773	513.8585546	215.5019815	5.60E-48
909	20.44876347	NA	NA	0.053853397	0.003975545	NA	NA	NA	-3.693907353	0.952806944	-3.064792946	8	-247.738463	513.876926	215.5203529	5.54E-48
903	22.6132587	NA	1.337624096	0.053969506	NA	NA	NA	NA	-5.616480318	1.145411969	-2.888468211	8	-247.773271	513.9465421	215.589969	5.35E-48
838	6.718616965	-0.672562121	NA	0.047751027	NA	NA	NA	-0.033509074	NA	1.825369634	-2.801192952	8	-247.7802555	513.960511	215.6039379	5.32E-48
821	21.66298738	NA	NA	0.050874957	NA	-0.023296055	+	NA	NA	0.802298536	-3.345657716	11	-243.6885509	514.0086807	215.6521076	5.19E-48
933	27.08113009	NA	NA	0.050709439	NA	NA	+	NA	-3.920225704	0.876059206	-3.27324414	11	-243.7001006	514.0317801	215.675207	5.13E-48
527	14.44388343	NA	-0.566536646	0.049440227	0.0065672	NA	NA	NA	NA	NA	-3.525494008	7	-249.1257561	514.0875777	215.7310046	4.99E-48
526	11.57156035	-0.143360228	NA	0.048832794	0.006970886	NA	NA	NA	NA	NA	-3.529853435	7	-249.1440504	514.1241664	215.7675933	4.90E-48
910	14.71929101	-0.718292366	NA	0.054791796	0.005734463	NA	NA	NA	-4.251394106	1.772687167	-2.888412009	9	-246.5461279	514.1431033	215.7865302	4.85E-48
589	10.5194974	NA	NA	0.0484576	0.006613135	NA	NA	0.027910555	NA	NA	-3.483777895	7	-249.1582261	514.1525177	215.7959446	4.83E-48
798	8.852420331	-0.704077742	NA	0.054973724	0.005386762	-0.024757883	NA	NA	NA	1.689881336	-2.937341986	9	-246.5832848	514.2174171	215.860844	4.68E-48
647	25.68747244	NA	1.653043757	0.051990606	NA	NA	NA	NA	-5.14033909	NA	-3.391403443	7	-249.2049654	514.2459963	215.8894232	4.61E-48
543	15.2207184	NA	2.328838844	0.058994424	0.006916496	-0.045905557	NA	NA	NA	NA	-3.395294003	8	-247.9308689	514.2617378	215.9051647	4.57E-48
853	15.50734208	NA	NA	0.05190017	NA	-0.020767282	NA	0.011380507	NA	1.135971236	-3.007702508	8	-247.9460529	514.2921059	215.9355328	4.50E-48
917	17.83437722	NA	NA	0.052221743	NA	-0.014690654	NA	NA	-1.083581477	1.145733305	-2.99725671	8	-247.9499685	514.299937	215.943364	4.49E-48
965	20.21426544	NA	NA	0.051491692	NA	NA	NA	0.013000483	-3.456278437	1.200340839	-2.960909466	8	-247.9699082	514.3398164	215.9832433	4.40E-48
613	22.94485714	NA	NA	0.04179466	NA	NA	+	-0.027885018	NA	NA	-3.810213715	10	-245.2787378	514.3505791	215.994006	4.38E-48
661	15.55121338	NA	NA	0.050498944	NA	-0.036585055	NA	NA	3.40298733	NA	-3.526070985	7	-249.3133252	514.462716	216.1061429	4.14E-48
792	9.579130696	-0.60646432	1.525483381	0.055275152	NA	-0.038139073	NA	NA	NA	1.768455419	-2.770388602	9	-246.7427159	514.5362792	216.1797061	3.99E-48
534	21.09478004	0.04082457	NA	0.050251476	NA	-0.017267449	NA	NA	NA	NA	-3.503489103	7	-249.3745223	514.5851102	216.2285371	3.89E-48
597	21.07585096	NA	NA	0.050315658	NA	-0.017151238	NA	-0.002940454	NA	NA	-3.513455962	7	-249.3794362	514.5949379	216.2383648	3.87E-48
807	21.21642485	NA	-1.580455487	0.047499446	NA	NA	+	NA	NA	0.77064261	-3.442558037	11	-244.036711	514.705001	216.3484279	3.66E-48
854	12.0685425	-0.769555718	NA	0.053746975	NA	-0.02271059	NA	-0.04300862	NA	2.021066815	-2.777837027	9	-246.8521966	514.7552406	216.3986675	3.57E-48
904	17.00626426	-0.634483055	0.986849287	0.053515207	NA	NA	NA	NA	-5.32252844	1.939090331	-2.708876591	9	-246.8657723	514.7823921	216.425819	3.53E-48
966	17.19448367	-0.770791324	NA	0.053208462	NA	NA	NA	-0.041405566	-3.772599278	2.099684526	-2.728554557	9	-246.8696622	514.7901719	216.4335988	3.51E-48
566	27.31654834	0.210076458	NA	0.048198802	NA	-0.022707536	+	NA	NA	NA	-3.769503108	11	-244.1051284	514.8418358	216.4852627	3.42E-48
646	24.03044982	0.052345566	NA	0.049384967	NA	NA	NA	NA	-2.440758786	NA	-3.482952932	7	-249.5174806	514.8710267	216.5144536	3.37E-48
709	23.81051708	NA	NA	0.049378883	NA	NA	NA	-0.002039578	-2.395294788	NA	-3.496331044	7	-249.5264207	514.888907	216.5323339	3.34E-48
655	23.8272836	NA	1.51899128	0.056495761	0.007660618	NA	NA	NA	-5.876057739	NA	-3.414079431	8	-248.2851126	514.9702252	216.6136521	3.21E-48
918	12.66972175	-0.669004273	NA	0.052494878	NA	-0.012365495	NA	NA	-1.711202315	1.972878245	-2.773946583	9	-246.9654271	514.9817016	216.6251285	3.19E-48
542	16.20796805	-0.199871353	NA	0.055049036	0.008769964	-0.021949431	NA	NA	NA	NA	-3.59402893	8	-248.3328391	515.0656782	216.7091051	3.06E-48
678	32.26892137	0.217844181	NA	0.047540572	NA	NA	+	NA	-3.570675967	NA	-3.730480753	11	-244.2257339	515.0830468	216.7264737	3.03E-48
783	12.47738366	NA	-0.76974003	0.04945386	0.003366054	NA	NA	NA	NA	0.908224527	-3.116680637	8	-248.3882203	515.1764406	216.8198675	2.90E-48
605	15.47834468	NA	NA	0.054010353	0.007839486	-0.021212785	NA	0.029426193	NA	NA	-3.528014354	8	-248.3956671	515.1913342	216.8347611	2.87E-48
654	20.82271464	-0.188560595	NA	0.054412274	0.009035649	NA	NA	NA	-3.431678903	NA	-3.574440546	8	-248.4414765	515.2829529	216.9263798	2.74E-48
669	16.57928961	NA	NA	0.054419948	0.007197051	-0.024717883	NA	NA	0.63653956	NA	-3.528558994	8	-248.4580229	515.3160459	216.9594728	2.70E-48
717	19.83374009	NA	NA	0.053504415	0.008224372	NA	NA	0.031758028	-3.369418143	NA	-3.51128761	8	-248.4808721	515.3617443	217.0051712	2.64E-48
845	8.190082146	NA	NA	0.048384787	0.003392568	NA	NA	0.02488034	NA	0.853851958	-3.080109202	8	-248.5033397	515.4066793	217.0501062	2.58E-48
629	28.7916943	NA	NA	0.046607937	NA	-0.022543203	+	-0.025997929	NA	NA	-3.850982297	11	-244.4191488	515.4698765	217.1133034	2.50E-48
839	12.30931685	NA	-0.647054659	0.047856534	NA	NA	NA	0.011960425	NA	1.112370264	-3.01853482	8	-248.5587713	515.5175427	217.1609696	2.44E-48
693	24.53558808	NA	NA	0.046385573	NA	-0.031461454	+	NA	1.565563421	NA	-3.846290719	11	-244.461759	515.5550969	217.1985238	2.40E-48
520	16.92244142	0.024951366	-0.185953962	0.046653131	NA	NA	NA	NA	NA	NA	-3.480935197	7	-249.8633435	515.5627525	217.2061794	2.39E-48
552	26.30302031	0.186192304	-1.520296284	0.045417961	NA	NA	+	NA	NA	NA	-3.821339672	11	-244.4667715	515.565122	217.2085489	2.38E-48
583	16.87019373	NA	-0.18115455	0.04663519	NA	NA	NA	-0.000835443	NA	NA	-3.487471716	7	-249.8654962	515.5670581	217.210485	2.38E-48
582	16.07449301	0.024689195	NA	0.046532727	NA	NA	NA	0.00165689	NA	NA	-3.466260599	7	-249.872962	515.5819896	217.2254165	2.36E-48
567	27.00208275	NA	0.013023708	0.046300144	NA	-0.022764761	+	NA	NA	NA	-3.833097223	11	-244.4758494	515.5832778	217.2267047	2.36E-48
663	12.17088067	NA	2.681593597	0.055913765	NA	-0.066856176	NA	NA	3.701577315	NA	-3.373436417	8	-248.5999114	515.5998228	217.2432497	2.34E-48
784	6.690707694	-0.694789767	-1.096749125	0.049390991	0.004720062	NA	NA	NA	NA	1.73289381	-2.950841248	9	-247.3119583	515.674764	217.3181909	2.26E-48
741	33.56836893	NA	NA	0.045734694	NA	NA	+	-0.026679093	-3.475251894	NA	-3.819301481	11	-244.5644289	515.7604368	217.4038637	2.16E-48
536	18.03402047	0.012929626	2.6554487	0.055574321	NA	-0.045323556	NA	NA	NA	NA	-3.359921284	8	-248.6818232	515.7636465	217.4070734	2.16E-48
599	18.09699058	NA	2.657299181	0.05562784	NA	-0.045344217	NA	-0.001927631	NA	NA	-3.363219	8	-248.6821456	515.7642913	217.4077182	2.16E-48
799	13.60422883	NA	1.938314866	0.057737637	0.003782326	-0.042118175	NA	NA	NA	0.791718713	-3.040395357	9	-247.3758428	515.8025331	217.44596	2.12E-48
806	14.25629339	-0.133516533	NA	0.044583941	NA	NA	+	NA	NA	1.024458279	-3.231680956	11	-244.5869695	515.805518	217.4489449	2.11E-48
679	31.12778544	NA	-0.533122873	0.045110091	NA	NA	+	NA	-2.685912682	NA	-3.836287141	11	-244.5976232	515.8268253	217.4702522	2.09E-48
869	16.48048551	NA	NA	0.044814709	NA	NA	+	-0.005238105	NA	0.756236291	-3.349491842	11	-244.6234536	515.8784862	217.5219131	2.04E-48
615	28.60095034	NA	-1.625236907	0.044013952	NA	NA	+	-0.030041155	NA	NA	-3.917213886	11	-244.6951338	516.0218465	217.6652734	1.90E-48
840	9.573036407	-0.753811529	-0.949607547	0.048749578	NA	NA	NA	-0.039997363	NA	2.016090121	-2.807758462	9	-247.5142846	516.0794166	217.7228435	1.84E-48
911	22.05483921	NA	1.3098361	0.055961106	0.004047617	NA	NA	NA	-5.838343445	0.915137729	-2.992723504	9	-247.5377257	516.1262989	217.7697258	1.80E-48
855	13.72257003	NA	1.997160546	0.055630809	NA	-0.041342966	NA	0.011360648	NA	1.016796557	-2.936493121	9	-247.5676338	516.1861151	217.829542	1.75E-48
919	14.8754149	NA	1.9954614	0.055965285	NA	-0.039644499	NA	NA	-0.301157336	1.011893425	-2.93534835	9	-247.5774	516.2056475	217.8490744	1.73E-48
846	5.05792469	-0.650864329	NA	0.048334145	0.003333273	NA	NA	-0.019569151	NA	1.632183382	-2.897181482	9	-247.6334246	516.3176967	217.9611236	1.64E-48
973	18.6343222	NA	NA	0.053326941	0.00447232	NA	NA	0.027951035	-3.721651669	0.948216544	-3.068567843	9	-247.6793924	516.4096323	218.0530592	1.56E-48
861	13.57593409	NA	NA	0.05357691	0.004259331	-0.021991052	NA	0.025674425	NA	0.891258514	-3.113205995	9	-247.6794095	516.4096664	218.0530933	1.56E-48
925	17.76549043	NA	NA	0.05410247	0.003903036	-0.012520154	NA	NA	-1.674203298	0.92263482	-3.090005797	9	-247.7139659	516.4787793	218.1222062	1.51E-48
528	13.49330334	-0.159957467	-0.603083711	0.049512786	0.007628713	NA	NA	NA	NA	NA	-3.581419208	8	-249.0408489	516.4816977	218.1251246	1.51E-48
591	12.45969812	NA	-0.570804062	0.048994122	0.007096241	NA	NA	0.028422009	NA	NA	-3.527117164	8	-249.0667066	516.5334132	218.1768401	1.47E-48
967	21.746895	NA	1.34510221	0.053551271	NA	NA	NA	0.014429794	-5.633657555	1.159820683	-2.883972851	9	-247.7567691	516.5643856	218.2078125	1.45E-48
800	8.442017298	-0.646341696	1.351656349	0.057265036	0.005114964	-0.038935508	NA	NA	NA	1.554386814	-2.907534163	10	-246.3943667	516.5818368	218.2252637	1.43E-48
614	21.23046632	0.210501078	NA	0.043564837	NA	NA	+	-0.000276401	NA	NA	-3.722957063	11	-244.9833685	516.5983159	218.2417428	1.42E-48
590	10.24228888	-0.118051759	NA	0.048521063	0.007220479	NA	NA	0.021086993	NA	NA	-3.523093238	8	-249.1136808	516.6273617	218.2707886	1.40E-48
544	14.25034321	-0.187394193	2.262087082	0.05933743	0.008247104	-0.046333027	NA	NA	NA	NA	-3.465473836	9	-247.8077695	516.6663865	218.3098134	1.37E-48
912	16.28019356	-0.683312635	0.881983353	0.056005294	0.005635268	NA	NA	NA	-5.700866605	1.709426736	-2.852071411	10	-246.4456396	516.6843826	218.3278095	1.36E-48
934	24.00034514	-0.266811511	NA	0.051577211	NA	NA	+	NA	-4.191915216	1.393114628	-3.047969883	12	-243.5574791	516.6863868	218.3298137	1.36E-48
822	18.53638068	-0.22689936	NA	0.051608439	NA	-0.024263606	+	NA	NA	1.244804047	-3.147277626	12	-243.5884528	516.7483342	218.3917611	1.32E-48
648	25.97903185	0.050140333	1.659064387	0.052078215	NA	NA	NA	NA	-5.185262963	NA	-3.376726605	8	-249.1959691	516.7919381	218.435365	1.29E-48
607	13.46238642	NA	2.28309053	0.058402166	0.007402702	-0.045515846	NA	0.026739608	NA	NA	-3.40302193	9	-247.87737	516.8055875	218.4490144	1.28E-48
711	25.6811785	NA	1.653095976	0.051987707	NA	NA	NA	0.000106403	-5.140360212	NA	-3.391411983	8	-249.2049645	516.8099289	218.4533558	1.28E-48
974	15.82068966	-0.76431666	NA	0.055131734	0.005334267	NA	NA	-0.021903953	-4.261021526	1.834712864	-2.869280424	10	-246.513527	516.8201575	218.4635844	1.27E-48
926	12.95527404	-0.715899842	NA	0.055001752	0.005663187	-0.00839301	NA	NA	-2.901178088	1.748731349	-2.90452329	10	-246.5344824	516.8620682	218.5054951	1.25E-48
862	10.08856806	-0.756343651	NA	0.055388604	0.004936506	-0.024932511	NA	-0.024470145	NA	1.759857723	-2.915518614	10	-246.5428326	516.8787686	218.5221955	1.24E-48
671	13.65783184	NA	2.339518595	0.058980124	0.006753113	-0.051946438	NA	NA	1.046669355	NA	-3.397816357	9	-247.9244844	516.8998163	218.5432432	1.22E-48
949	24.22205124	NA	NA	0.050956351	NA	-0.013395101	+	NA	-1.75950565	0.836609662	-3.312661966	12	-243.6711869	516.9138024	218.5572293	1.21E-48
981	17.20620936	NA	NA	0.051849614	NA	-0.014223901	NA	0.011894635	-1.161245086	1.159493481	-2.992397572	9	-247.9388008	516.9284491	218.571876	1.21E-48
823	21.50355677	NA	0.163830136	0.051023174	NA	-0.024882872	+	NA	NA	0.804263824	-3.334750361	12	-243.6864433	516.9443152	218.5877421	1.20E-48
885	21.70119975	NA	NA	0.050878897	NA	-0.023291129	+	-0.000509578	NA	0.801436883	-3.346253458	12	-243.6885298	516.9484881	218.591915	1.19E-48
935	26.96811072	NA	-0.104027536	0.050640963	NA	NA	+	NA	-3.759079853	0.87200284	-3.282734507	12	-243.6990567	516.9695419	218.6129688	1.18E-48
997	27.00929474	NA	NA	0.050701994	NA	NA	+	0.001014981	-3.922404364	0.877762626	-3.272085105	12	-243.7000168	516.9714622	218.6148891	1.18E-48
662	15.74438851	0.018101016	NA	0.050498301	NA	-0.036243836	NA	NA	3.334213155	NA	-3.52145726	8	-249.3122555	517.024511	218.6679379	1.15E-48
725	15.74956846	NA	NA	0.050593181	NA	-0.036649143	NA	-0.003459913	3.409958495	NA	-3.525949568	8	-249.3123842	517.0247683	218.6681952	1.15E-48
856	11.39412347	-0.70727585	1.473096416	0.056339885	NA	-0.038237145	NA	-0.040585544	NA	1.855017182	-2.75230722	10	-246.6292812	517.0516659	218.6950928	1.13E-48
598	21.077392	0.041449661	NA	0.050242495	NA	-0.017267298	NA	0.000338084	NA	NA	-3.503348533	8	-249.3745147	517.1490294	218.7924563	1.08E-48
920	11.17768085	-0.610334414	1.501332395	0.055180594	NA	-0.031636685	NA	NA	-1.098788641	1.797976409	-2.755864942	10	-246.7357156	517.2645346	218.9079615	1.02E-48
968	18.65040641	-0.730855189	0.918662245	0.054446526	NA	NA	NA	-0.038698321	-5.281159947	2.02413774	-2.693560595	10	-246.7619996	517.3171027	218.9605296	9.93E-49
656	22.86240155	-0.176159476	1.466728351	0.056801997	0.008972957	NA	NA	NA	-5.920625278	NA	-3.480507731	9	-248.1796894	517.4102263	219.0536532	9.48E-49
808	18.33443809	-0.22024641	-1.676064532	0.047782614	NA	NA	+	NA	NA	1.215425423	-3.261800781	12	-243.930792	517.4330126	219.0764395	9.37E-49
710	23.91039114	0.056857197	NA	0.04932381	NA	NA	NA	0.002455627	-2.442824766	NA	-3.481916503	8	-249.5170793	517.4341586	219.0775855	9.36E-49
719	21.72352473	NA	1.513742163	0.05599937	0.008272491	NA	NA	0.032387779	-5.919838483	NA	-3.418783083	9	-248.206561	517.4639694	219.1073963	9.22E-49
982	14.29479513	-0.772285144	NA	0.053660965	NA	-0.013881182	NA	-0.042565511	-1.551026169	2.057847006	-2.757072745	10	-246.8381871	517.4694777	219.1129046	9.20E-49
871	21.38663531	NA	-1.579416831	0.0475239	NA	NA	+	-0.002210211	NA	0.766221715	-3.445508784	12	-244.0363152	517.6440589	219.2874858	8.43E-49
606	14.97517018	-0.174697994	NA	0.05470533	0.008975788	-0.021909433	NA	0.019893282	NA	NA	-3.587131583	9	-248.3050386	517.6609247	219.3043516	8.36E-49
670	15.05807355	-0.200748845	NA	0.055026694	0.008659732	-0.026314231	NA	NA	0.770320695	NA	-3.596695778	9	-248.3294256	517.7096987	219.3531256	8.16E-49
847	10.77658793	NA	-0.769381938	0.048930403	0.00379726	NA	NA	0.025112496	NA	0.904781178	-3.119534654	9	-248.3414225	517.7336925	219.3771194	8.06E-49
694	25.89774917	0.208180462	NA	0.048230451	NA	-0.0277479	+	NA	0.895886889	NA	-3.778071303	12	-244.1005623	517.7725532	219.4159801	7.91E-49
568	27.1050126	0.213534214	0.23217715	0.04838984	NA	-0.024870027	+	NA	NA	NA	-3.757421699	12	-244.1009453	517.7733192	219.4167461	7.90E-49
630	27.16427624	0.213516329	NA	0.048181525	NA	-0.022719479	+	0.002417627	NA	NA	-3.767454267	12	-244.1047095	517.7808476	219.4242745	7.87E-49
733	14.9697987	NA	NA	0.054003577	0.007786115	-0.023206327	NA	0.02916636	0.352602868	NA	-3.529305518	9	-248.3949675	517.8407824	219.4842093	7.64E-49
718	19.44365336	-0.160115114	NA	0.054065013	0.009289239	NA	NA	0.023144827	-3.450326404	NA	-3.566554675	9	-248.4039093	517.858666	219.5020929	7.57E-49
680	31.95046537	0.21298586	-0.254656294	0.047403365	NA	NA	+	NA	-3.189508151	NA	-3.746859254	12	-244.2197507	518.01093	219.6543569	7.02E-49
742	32.09316632	0.221900176	NA	0.047522087	NA	NA	+	0.002860822	-3.57358398	NA	-3.727973738	12	-244.2251498	518.0217281	219.665155	6.98E-49
584	16.85160511	0.027163914	-0.185369701	0.046623439	NA	NA	NA	0.001292452	NA	NA	-3.480347474	8	-249.8632319	518.1264637	219.7698906	6.62E-49
727	12.32035245	NA	2.683355373	0.056005051	NA	-0.066937808	NA	-0.00280255	3.70958473	NA	-3.372795448	9	-248.5992927	518.2494328	219.8928597	6.23E-49
664	12.07362817	-0.010463725	2.682233324	0.05591152	NA	-0.067082025	NA	NA	3.739912186	NA	-3.376507619	9	-248.5995139	518.2498752	219.8933021	6.23E-49
848	7.907770541	-0.74479072	-1.116120012	0.049735218	0.004288687	NA	NA	-0.023508078	NA	1.802854863	-2.931076024	10	-247.2751451	518.3433937	219.9868207	5.94E-49
757	26.35067542	NA	NA	0.046708619	NA	-0.031165165	+	-0.025827214	1.531344367	NA	-3.863003746	12	-244.4056912	518.382811	220.0262379	5.83E-49
631	28.8597857	NA	-0.059813338	0.046558252	NA	-0.021982281	+	-0.026131167	NA	NA	-3.854396044	12	-244.4188838	518.4091962	220.0526231	5.75E-49
600	18.08049811	0.01114497	2.656028236	0.05560259	NA	-0.045333205	NA	-0.000920606	NA	NA	-3.360236544	9	-248.6817682	518.4143838	220.0578107	5.74E-49
863	11.95966912	NA	1.91780119	0.057200216	0.004233713	-0.041988901	NA	0.024970959	NA	0.788170764	-3.047519064	10	-247.3284922	518.4500878	220.0935147	5.63E-49
695	24.514083	NA	0.020062647	0.046404503	NA	-0.031656155	+	NA	1.566536081	NA	-3.845152198	12	-244.4617289	518.4948865	220.1383134	5.51E-49
616	26.59587617	0.179972871	-1.52487316	0.045452796	NA	NA	+	-0.004271156	NA	NA	-3.825790594	12	-244.4654768	518.5023822	220.1458091	5.49E-49
927	15.04133362	NA	1.918123371	0.0577085	0.003850616	-0.036420948	NA	NA	-0.971993452	0.808195938	-3.030411732	10	-247.3705824	518.5342683	220.1776952	5.40E-49
743	32.95966834	NA	-0.591841953	0.04547443	NA	NA	+	-0.027824872	-2.592554866	NA	-3.857959602	12	-244.5325861	518.6366008	220.2800277	5.13E-49
870	14.96122066	-0.185149001	NA	0.044749343	NA	NA	+	-0.018725035	NA	1.096760927	-3.205688317	12	-244.5646731	518.7007747	220.3442016	4.97E-49
975	20.1995384	NA	1.320495238	0.055439032	0.004580967	NA	NA	0.029226174	-5.893419366	0.909585169	-2.998124598	10	-247.4729654	518.7390342	220.3824611	4.88E-49
983	14.28783958	NA	1.988737199	0.055595886	NA	-0.039086227	NA	0.011550679	-0.383835861	1.025295068	-2.931814429	10	-247.5668246	518.9267526	220.5701795	4.44E-49
592	12.16541477	-0.135197771	-0.603077696	0.049201274	0.007874713	NA	NA	0.02104375	NA	NA	-3.574346764	9	-249.0103184	519.0714844	220.7149113	4.13E-49
989	16.29413655	NA	NA	0.053570351	0.00438796	-0.011254834	NA	0.026853456	-1.905091676	0.921301241	-3.091151712	10	-247.6596643	519.1124321	220.755859	4.05E-49
864	9.631346869	-0.697626332	1.338941104	0.057675859	0.004691762	-0.038998608	NA	-0.02344329	NA	1.620757392	-2.8865674	11	-246.3578642	519.3473073	220.9907342	3.60E-49
928	11.75304234	-0.658499722	1.296126641	0.057198618	0.005362087	-0.025156527	NA	NA	-2.337442341	1.607125595	-2.882871207	11	-246.3626694	519.3569178	221.0003447	3.58E-49
608	13.3329323	-0.164914873	2.235272279	0.058931542	0.008382368	-0.045926436	NA	0.015598801	NA	NA	-3.462251002	10	-247.7914491	519.3760016	221.0194285	3.55E-49
672	12.5600836	-0.188170192	2.271854879	0.059310924	0.008060362	-0.052899877	NA	NA	1.13883652	NA	-3.468178607	10	-247.8001134	519.3933302	221.0367571	3.52E-49
712	25.73145666	0.059809222	1.66324697	0.051953257	NA	NA	NA	0.005182457	-5.196270965	NA	-3.374322523	9	-249.1941996	519.4392466	221.0826736	3.44E-49
976	17.23769646	-0.726513543	0.857238566	0.056293652	0.005278576	NA	NA	-0.019951385	-5.669515286	1.766747579	-2.83563475	11	-246.418872	519.4693229	221.1127498	3.38E-49
735	12.34548834	NA	2.291735202	0.05840262	0.007271381	-0.049995241	NA	0.026118052	0.775430418	NA	-3.404833164	10	-247.8738968	519.5408971	221.184324	3.27E-49
990	13.8985435	-0.763964349	NA	0.055385736	0.005233293	-0.009395853	NA	-0.022922923	-2.750774283	1.810934213	-2.886196769	11	-246.4989743	519.6295275	221.2729544	3.12E-49
726	15.8320554	0.013525005	NA	0.050563691	NA	-0.036373778	NA	-0.002384227	3.356385369	NA	-3.522534037	9	-249.3118773	519.6746021	221.318029	3.05E-49
998	24.80034986	-0.324654888	NA	0.051817825	NA	NA	+	-0.020936827	-4.198978434	1.473152728	-3.019937827	13	-243.5285093	519.6752004	221.3186273	3.05E-49
950	22.23232024	-0.25674564	NA	0.05177168	NA	-0.008734732	+	NA	-2.779639848	1.350692389	-3.077903508	13	-243.5449571	519.708096	221.351523	3.00E-49
936	23.81055195	-0.26784235	-0.151208869	0.051487995	NA	NA	+	NA	-3.95864784	1.391637066	-3.06003132	13	-243.5551964	519.7285747	221.3720016	2.97E-49
886	19.23539063	-0.282370221	NA	0.051856374	NA	-0.024286854	+	-0.019534269	NA	1.3226824	-3.118901985	13	-243.5633805	519.7449428	221.3883697	2.95E-49
824	18.493143	-0.226036055	0.061083399	0.051662843	NA	-0.024857635	+	NA	NA	1.243102034	-3.144078876	13	-243.5881591	519.7944999	221.4379268	2.88E-49
984	12.75929375	-0.710034605	1.451674475	0.056246826	NA	-0.032582176	NA	-0.040293721	-0.951254717	1.880311164	-2.740006572	11	-246.6239805	519.8795399	221.5229668	2.76E-49
951	24.0535751	NA	0.153333846	0.051092244	NA	-0.014959639	+	NA	-1.745318948	0.838096781	-3.302914342	13	-243.6693298	519.9568413	221.6002682	2.65E-49
1013	24.20212394	NA	NA	0.050954051	NA	-0.013386698	+	0.000305843	-1.761525217	0.837157596	-3.312276256	13	-243.6711793	519.9605405	221.6039674	2.65E-49
887	21.5429326	NA	0.163907595	0.051027305	NA	-0.024878448	+	-0.000527835	NA	0.80339167	-3.335347747	13	-243.6864207	519.9910231	221.63445	2.61E-49
999	26.89822953	NA	-0.103797186	0.05063384	NA	NA	+	0.0009888	-3.761552182	0.873694033	-3.281567453	13	-243.6989772	520.0161362	221.6595631	2.57E-49
720	21.47878569	-0.144522616	1.46359627	0.056380834	0.009194948	NA	NA	0.02354261	-5.926859942	NA	-3.472883936	10	-248.1414598	520.0760231	221.71945	2.50E-49
734	14.17522761	-0.175933458	NA	0.054697345	0.008891806	-0.025062099	NA	0.019392739	0.556399598	NA	-3.589274661	10	-248.3032775	520.3996584	222.0430853	2.13E-49
872	19.19243723	-0.273480443	-1.682970787	0.048024139	NA	NA	+	-0.020700595	NA	1.286737279	-3.240739898	13	-243.9022228	520.4226275	222.0660544	2.10E-49
696	25.70109009	0.211588427	0.230311397	0.048420406	NA	-0.029845089	+	NA	0.88723769	NA	-3.765893519	13	-244.0964575	520.8110969	222.4545238	1.73E-49
758	25.76630482	0.211375489	NA	0.048214013	NA	-0.027726576	+	0.002234641	0.890118259	NA	-3.776135643	13	-244.1002046	520.818591	222.4620179	1.72E-49
632	26.89528274	0.218212228	0.241491991	0.048374377	NA	-0.02497297	+	0.003200158	NA	NA	-3.754286135	13	-244.1002188	520.8186193	222.4620462	1.72E-49
728	12.23455482	-0.019713854	2.685932211	0.056060809	NA	-0.067421083	NA	-0.004623382	3.787051263	NA	-3.378163301	10	-248.5981414	520.9893862	222.6328131	1.58E-49
744	31.83816462	0.215851448	-0.248986729	0.047394003	NA	NA	+	0.001938555	-3.199904954	NA	-3.744761983	13	-244.2194851	521.0571521	222.700579	1.53E-49
991	13.7105889	NA	1.892922852	0.057149207	0.004334236	-0.034824332	NA	0.025836335	-1.223713016	0.808637916	-3.035006004	11	-247.3202037	521.2719863	222.9154132	1.37E-49
759	26.41492462	NA	-0.052417327	0.04666447	NA	-0.030657037	+	-0.025943309	1.528501409	NA	-3.866029343	13	-244.4054889	521.4291595	223.0725864	1.27E-49
736	11.94332704	-0.166969621	2.245202306	0.058933651	0.008217015	-0.051558225	NA	0.014632573	0.97307115	NA	-3.464876492	11	-247.7859329	522.2034447	223.8468716	8.62E-50
992	12.65996073	-0.705972939	1.286497859	0.057584452	0.004952502	-0.026077299	NA	-0.02212437	-2.187360929	1.666382448	-2.865054131	12	-246.3301368	522.2317021	223.875129	8.50E-50
1014	23.09476484	-0.31459983	NA	0.052011558	NA	-0.00832052	+	-0.020560402	-2.855453729	1.432542002	-3.048144651	14	-243.517073	522.8119238	224.4553507	6.36E-50
1000	24.61120669	-0.325481347	-0.154670007	0.051728963	NA	NA	+	-0.020957779	-3.960493698	1.471230028	-3.032676384	14	-243.5261179	522.8300136	224.4734405	6.31E-50
952	22.21929499	-0.256507168	0.012738482	0.051782565	NA	-0.008877289	+	NA	-2.776276193	1.35015181	-3.077356887	14	-243.5449443	522.8676663	224.5110933	6.19E-50
888	19.19648405	-0.28170117	0.051239306	0.051901703	NA	-0.024785743	+	-0.019509994	NA	1.321382541	-3.116070236	14	-243.5631741	522.904126	224.5475529	6.08E-50
1015	24.03595063	NA	0.1532656	0.051090163	NA	-0.014951646	+	0.000271884	-1.74709584	0.838574318	-3.302582157	14	-243.6693238	523.1164253	224.7598522	5.46E-50
760	25.51766329	0.216000101	0.239013269	0.048405243	NA	-0.02989451	+	0.003003983	0.878895061	NA	-3.762887037	14	-244.0958176	523.9694129	225.6128398	3.57E-50
513	26.57577934	NA	NA	NA	NA	NA	NA	NA	NA	NA	-2.779247222	4	-257.9606395	524.546279	226.189706	2.67E-50
770	14.89759348	-0.888389025	NA	NA	NA	NA	NA	NA	NA	1.794795981	-2.250963398	6	-255.9478205	525.2504798	226.8939067	1.88E-50
1016	23.09442984	-0.314594596	0.000306202	0.052011822	NA	-0.008323955	+	-0.020560233	-2.855372288	1.432530136	-3.048130371	15	-243.517073	526.0907498	227.7341767	1.23E-50
514	25.69471143	-0.292692918	NA	NA	NA	NA	NA	NA	NA	NA	-2.917723027	5	-257.5938014	526.1399837	227.7834106	1.20E-50
577	22.16033393	NA	NA	NA	NA	NA	NA	0.070046314	NA	NA	-2.837763704	5	-257.6667657	526.2859123	227.9293392	1.12E-50
769	24.15186808	NA	NA	NA	NA	NA	NA	NA	NA	0.478698554	-2.521130619	5	-257.7372259	526.4268328	228.0702597	1.04E-50
641	21.25863003	NA	NA	NA	NA	NA	NA	NA	1.546325881	NA	-2.790298978	5	-257.8367517	526.6258844	228.2693113	9.45E-51
529	23.63373224	NA	NA	NA	NA	0.008923876	NA	NA	NA	NA	-2.786099513	5	-257.8428032	526.6379874	228.2814143	9.39E-51
515	24.4442442	NA	0.515012878	NA	NA	NA	NA	NA	NA	NA	-2.740189039	5	-257.9032413	526.7588636	228.4022905	8.84E-51
521	25.68046376	NA	NA	NA	0.00172975	NA	NA	NA	NA	NA	-2.765493733	5	-257.9114391	526.7752592	228.4186861	8.77E-51
262	-8.848715192	-1.028451786	NA	0.036654639	NA	NA	NA	NA	NA	3.754284905	NA	6	-256.8775213	527.1098813	228.7533082	7.42E-51
390	3.991492425	-1.122626701	NA	0.043848513	NA	NA	NA	NA	-4.674407325	4.020581679	NA	7	-255.7647011	527.3654677	229.0088946	6.53E-51
545	30.8739923	NA	NA	NA	NA	NA	+	NA	NA	NA	-3.000577407	8	-254.5380502	527.4761003	229.1195273	6.18E-51
786	13.85754997	-0.874387027	NA	NA	NA	0.003696951	NA	NA	NA	1.76842375	-2.26192411	7	-255.926426	527.6889176	229.3323445	5.55E-51
772	15.61847361	-0.904821054	-0.238014508	NA	NA	NA	NA	NA	NA	1.83662298	-2.25416731	7	-255.9350124	527.7060903	229.3495172	5.51E-51
898	13.66642767	-0.878338763	NA	NA	NA	NA	NA	NA	0.405822494	1.768538968	-2.263227488	7	-255.9388904	527.7138463	229.3572732	5.49E-51
778	14.70213122	-0.891193387	NA	NA	0.000741305	NA	NA	NA	NA	1.756895097	-2.268039457	7	-255.9408423	527.7177501	229.361177	5.47E-51
834	14.48897303	-0.868790225	NA	NA	NA	NA	NA	0.008757557	NA	1.777758512	-2.258059979	7	-255.9438636	527.7237928	229.3672197	5.46E-51
278	-3.597173418	-1.109619618	NA	0.04314698	NA	-0.024040412	NA	NA	NA	3.92235061	NA	7	-256.0662199	527.9685053	229.6119322	4.83E-51
833	18.43034394	NA	NA	NA	NA	NA	NA	0.083039922	NA	0.579483617	-2.544161068	6	-257.3428283	528.0404953	229.6839222	4.66E-51
522	23.3840409	-0.378595959	NA	NA	0.004009996	NA	NA	NA	NA	NA	-2.93312024	6	-257.3754641	528.1057669	229.7491938	4.51E-51
642	20.71827905	-0.289666035	NA	NA	NA	NA	NA	NA	1.449127526	NA	-2.925339334	6	-257.4830811	528.3210008	229.9644277	4.05E-51
578	23.08889767	-0.221514898	NA	NA	NA	NA	NA	0.044607088	NA	NA	-2.918540508	6	-257.4924674	528.3397734	229.9832003	4.01E-51
530	23.17903347	-0.28344989	NA	NA	NA	0.007708786	NA	NA	NA	NA	-2.918394883	6	-257.5051712	528.3651811	230.008608	3.96E-51
585	19.6014765	NA	NA	NA	0.003099216	NA	NA	0.085031461	NA	NA	-2.822465954	6	-257.5118733	528.3785854	230.0220123	3.93E-51
516	23.87337116	-0.289498091	0.442726687	NA	NA	NA	NA	NA	NA	NA	-2.882593909	6	-257.5503122	528.4554631	230.09889	3.79E-51
705	17.59334974	NA	NA	NA	NA	NA	NA	0.066918245	1.383723185	NA	-2.843224839	6	-257.5687866	528.492412	230.1358389	3.72E-51
593	19.71535166	NA	NA	NA	NA	0.007973363	NA	0.067012362	NA	NA	-2.838977542	6	-257.5736995	528.5022376	230.1456645	3.70E-51
579	20.30250516	NA	0.464537668	NA	NA	NA	NA	0.068968725	NA	NA	-2.800631186	6	-257.6200042	528.5948471	230.238274	3.53E-51
785	21.2749546	NA	NA	NA	NA	0.008776712	NA	NA	NA	0.476729576	-2.530842355	6	-257.6217053	528.5982493	230.2416762	3.52E-51
897	19.58566998	NA	NA	NA	NA	NA	NA	NA	1.368988886	0.451916822	-2.546973736	6	-257.6397001	528.6342388	230.2776657	3.46E-51
771	22.55305891	NA	0.410130872	NA	NA	NA	NA	NA	NA	0.459710129	-2.500891975	6	-257.7005925	528.7560238	230.3994507	3.26E-51
777	24.12413691	NA	NA	NA	0.000122349	NA	NA	NA	NA	0.471635456	-2.523910148	6	-257.7370247	528.8288882	230.4723151	3.14E-51
537	22.95826807	NA	NA	NA	0.00155797	0.008539832	NA	NA	NA	NA	-2.774696848	6	-257.8034736	528.9617859	230.6052128	2.94E-51
649	20.89192303	NA	NA	NA	0.001410822	NA	NA	NA	1.441836397	NA	-2.779579514	6	-257.8048776	528.964594	230.6080209	2.93E-51
643	21.06565595	NA	-0.153201055	NA	NA	NA	NA	NA	1.786790645	NA	-2.803599028	6	-257.8346401	529.0241189	230.6675458	2.85E-51
657	21.71648671	NA	NA	NA	NA	0.002023922	NA	NA	1.219130872	NA	-2.789521514	6	-257.8362345	529.0273076	230.6707345	2.84E-51
531	23.83981854	NA	-0.223841577	NA	NA	0.011107548	NA	NA	NA	NA	-2.804605791	6	-257.8389761	529.0327909	230.6762178	2.84E-51
392	8.092266932	-1.004634579	2.019278666	0.046494631	NA	NA	NA	NA	-7.961444883	3.792427596	NA	8	-255.3320339	529.0640679	230.7074948	2.79E-51
553	27.87747087	NA	NA	NA	0.007132786	NA	+	NA	NA	NA	-2.941560365	9	-254.0149381	529.0807236	230.7241505	2.77E-51
523	23.99483555	NA	0.442164377	NA	0.001455189	NA	NA	NA	NA	NA	-2.734819162	6	-257.8704249	529.0956886	230.7391155	2.75E-51
261	-1.161672246	NA	NA	0.039516811	NA	NA	NA	NA	NA	2.607357538	NA	5	-259.108416	529.1692129	230.8126398	2.65E-51
326	-5.807633055	-1.142766035	NA	0.037612749	NA	NA	NA	-0.061541097	NA	3.823643632	NA	7	-256.6705267	529.177119	230.8205459	2.64E-51
802	19.28717464	-0.775656014	NA	NA	NA	NA	+	NA	NA	1.781329668	-2.356407788	10	-252.7429056	529.2789146	230.9223415	2.51E-51
264	-7.003744872	-1.09641158	-0.754633412	0.037561029	NA	NA	NA	NA	NA	3.909678747	NA	7	-256.7435564	529.3231784	230.9666053	2.45E-51
454	7.885935751	-1.270108355	NA	0.04549562	NA	NA	NA	-0.073386337	-4.819418828	4.111494579	NA	8	-255.4681699	529.3363397	230.9797666	2.44E-51
270	-7.600262668	-1.020553883	NA	0.036390953	-0.003033499	NA	NA	NA	NA	3.851149252	NA	7	-256.7720065	529.3800787	231.0235056	2.38E-51
546	30.26112833	-0.228356565	NA	NA	NA	NA	+	NA	NA	NA	-3.158457205	9	-254.2342741	529.5193957	231.1628226	2.22E-51
547	26.72046223	NA	1.133929278	NA	NA	NA	+	NA	NA	NA	-2.967859265	9	-254.2639089	529.5786653	231.2220922	2.16E-51
561	26.95850378	NA	NA	NA	NA	0.012438465	+	NA	NA	NA	-3.034165836	9	-254.2925656	529.6359786	231.2794055	2.10E-51
406	10.74985178	-1.116660435	NA	0.043071415	NA	0.030814071	NA	NA	-9.579281209	4.081707384	NA	8	-255.6425195	529.6850391	231.328466	2.05E-51
673	24.18669136	NA	NA	NA	NA	NA	+	NA	1.994023936	NA	-3.037326076	9	-254.3201867	529.6912208	231.3346477	2.04E-51
801	28.32322042	NA	NA	NA	NA	NA	+	NA	NA	0.478206652	-2.691511389	9	-254.3313466	529.7135407	231.3569676	2.02E-51
280	-3.844020184	-0.985507599	2.138072292	0.046650926	NA	-0.046564523	NA	NA	NA	3.636132879	NA	8	-255.6771417	529.7542834	231.3977103	1.98E-51
342	0.40489064	-1.261154015	NA	0.044978855	NA	-0.025564831	NA	-0.075863026	NA	4.011528019	NA	8	-255.7538038	529.9076076	231.5510345	1.83E-51
398	4.082710994	-1.117969865	NA	0.043625767	-0.000755207	NA	NA	NA	-4.590390975	4.040393405	NA	8	-255.7584773	529.9169546	231.5603815	1.82E-51
788	14.27739979	-0.917886226	-1.369813102	NA	NA	0.016948483	NA	NA	NA	1.91502749	-2.318335095	8	-255.775961	529.9519219	231.5953488	1.79E-51
609	28.78119765	NA	NA	NA	NA	NA	+	0.030749565	NA	NA	-3.028446479	9	-254.4828141	530.0164757	231.6599026	1.73E-51
900	12.17061852	-0.905938038	-0.901407012	NA	NA	NA	NA	NA	1.79789825	1.837380181	-2.316946311	8	-255.8597752	530.1195504	231.7629773	1.65E-51
389	10.19660343	NA	NA	0.045222875	NA	NA	NA	NA	-3.876043092	2.749854931	NA	6	-258.4099208	530.1746802	231.8181071	1.60E-51
914	17.38513392	-0.882707283	NA	NA	NA	0.017474356	NA	NA	-2.440757282	1.828183194	-2.228853438	8	-255.9004112	530.2008224	231.8442493	1.58E-51
794	13.74394277	-0.877281121	NA	NA	0.000620887	0.003522954	NA	NA	NA	1.73785057	-2.275832811	8	-255.9215802	530.2431603	231.8865873	1.55E-51
850	13.43979637	-0.854643572	NA	NA	NA	0.003708135	NA	0.008849368	NA	1.751318765	-2.268956812	8	-255.9223715	530.2447431	231.88817	1.55E-51
780	15.48903263	-0.911301583	-0.277930517	NA	0.000945918	NA	NA	NA	NA	1.79524185	-2.276402318	8	-255.9239121	530.2478242	231.8912511	1.55E-51
586	19.6714813	-0.303163282	NA	NA	0.004564916	NA	NA	0.057568018	NA	NA	-2.933645637	7	-257.2077085	530.2514826	231.8949095	1.54E-51
836	15.23125885	-0.886564621	-0.231492956	NA	NA	NA	NA	0.007905312	NA	1.819934238	-2.260560745	8	-255.9317965	530.2635931	231.90702	1.53E-51
842	14.03934584	-0.863346183	NA	NA	0.000964468	NA	NA	0.012917189	NA	1.720289875	-2.283505973	8	-255.9328487	530.2656974	231.9091243	1.53E-51
906	13.61905177	-0.881678506	NA	NA	0.000644817	NA	NA	NA	0.365693255	1.738114888	-2.276958729	8	-255.9336996	530.2673992	231.9108261	1.53E-51
962	13.26190005	-0.858967257	NA	NA	NA	NA	NA	0.008694259	0.405087996	1.751800633	-2.270157037	8	-255.9349825	530.2699649	231.9133918	1.53E-51
849	16.14324764	NA	NA	NA	NA	0.007614427	NA	0.079814535	NA	0.574893999	-2.548588901	7	-257.2566503	530.3493661	231.992793	1.47E-51
961	14.87654161	NA	NA	NA	NA	NA	NA	0.079700299	1.13127762	0.554154576	-2.562289139	7	-257.2771851	530.3904358	232.0338627	1.44E-51
650	19.71766647	-0.366740434	NA	NA	0.003638114	NA	NA	NA	1.133604111	NA	-2.939003939	7	-257.3084245	530.4529146	232.0963415	1.39E-51
841	17.77189376	NA	NA	NA	0.001422633	NA	NA	0.088070941	NA	0.499485375	-2.576908222	7	-257.3152621	530.4665898	232.1100167	1.38E-51
538	21.4725493	-0.364540038	NA	NA	0.003763378	0.006324126	NA	NA	NA	NA	-2.933999461	7	-257.3157363	530.4675382	232.1109651	1.38E-51
835	17.3132556	NA	0.312367538	NA	NA	NA	NA	0.081622204	NA	0.561948911	-2.527844425	7	-257.3217076	530.4794807	232.1229076	1.38E-51
286	-3.142072556	-1.101937047	NA	0.04275625	-0.001518366	-0.023213463	NA	NA	NA	3.966096643	NA	8	-256.0407767	530.4815535	232.1249804	1.37E-51
524	22.56554321	-0.37217212	0.227222914	NA	0.003816239	NA	NA	NA	NA	NA	-2.914732034	7	-257.3644545	530.5649747	232.2084016	1.32E-51
391	15.52642075	NA	3.182651647	0.049073112	NA	NA	NA	NA	-9.164179942	2.602664129	NA	7	-257.371197	530.5784597	232.2218866	1.31E-51
706	18.51498792	-0.223356459	NA	NA	NA	NA	NA	0.041830881	1.377973842	NA	-2.925083525	7	-257.3935368	530.6231391	232.266566	1.28E-51
277	3.537656068	NA	NA	0.044397843	NA	-0.018939105	NA	NA	NA	2.68071552	NA	6	-258.6390133	530.6328654	232.2762923	1.27E-51
554	25.53973533	-0.356018795	NA	NA	0.009991839	NA	+	NA	NA	NA	-3.110029731	10	-253.4252365	530.6435765	232.2870034	1.27E-51
594	20.75587061	-0.215530767	NA	NA	NA	0.007433329	NA	0.042944365	NA	NA	-2.91825284	7	-257.41069	530.6574456	232.3008725	1.26E-51
601	17.55211881	NA	NA	NA	0.002940637	0.007116321	NA	0.081627621	NA	NA	-2.82632271	7	-257.4374144	530.7108944	232.3543213	1.23E-51
713	16.02843423	NA	NA	NA	0.002825445	NA	NA	0.081202873	1.151182841	NA	-2.83044501	7	-257.4446254	530.7253163	232.3687432	1.22E-51
580	21.31676959	-0.219434733	0.435065638	NA	NA	NA	NA	0.044254732	NA	NA	-2.883938679	7	-257.4505713	530.7372081	232.380635	1.21E-51
658	19.26994815	-0.295187316	NA	NA	NA	-0.006387813	NA	NA	2.477821672	NA	-2.930114886	7	-257.4779578	530.7919813	232.4354082	1.18E-51
644	20.42993381	-0.290503855	-0.22584469	NA	NA	NA	NA	NA	1.803551216	NA	-2.944984939	7	-257.4783107	530.792687	232.4361139	1.18E-51
587	18.54538598	NA	0.306708532	NA	0.002902749	NA	NA	0.083286966	NA	NA	-2.799788411	7	-257.4921819	530.8204295	232.4638564	1.16E-51
532	23.3404503	-0.282602026	-0.175534302	NA	NA	0.009426466	NA	NA	NA	NA	-2.932332527	7	-257.5027113	530.8414883	232.4849152	1.15E-51
707	17.46682888	NA	-0.108312276	NA	NA	NA	NA	0.066765456	1.553631733	NA	-2.852494621	7	-257.5677071	530.9714797	232.6149066	1.08E-51
721	17.99707973	NA	NA	NA	NA	0.001778275	NA	0.066893011	1.096164973	NA	-2.842368817	7	-257.5683865	530.9728386	232.6162655	1.08E-51
595	19.88033156	NA	-0.160498527	NA	NA	0.009535837	NA	0.066749319	NA	NA	-2.851893325	7	-257.5716653	530.9793962	232.6228231	1.07E-51
787	21.63411082	NA	-0.535617395	NA	NA	0.01403264	NA	NA	NA	0.501407884	-2.562276131	7	-257.6004898	531.0370451	232.680472	1.04E-51
279	1.686049528	NA	3.552494874	0.049834493	NA	-0.057066073	NA	NA	NA	2.441898252	NA	7	-257.6009002	531.037866	232.6812929	1.04E-51
913	22.42084805	NA	NA	NA	NA	0.013151467	NA	NA	-0.773588161	0.490945524	-2.521030789	7	-257.6192492	531.074564	232.7179909	1.02E-51
793	21.2893113	NA	NA	NA	-9.52E-05	0.008798364	NA	NA	NA	0.482206964	-2.528654801	7	-257.6215851	531.0792357	232.7226626	1.02E-51
810	16.5171572	-0.846781349	NA	NA	0.008417064	NA	+	NA	NA	1.584212841	-2.431358744	11	-252.2269714	531.0855218	232.7289487	1.02E-51
899	19.24577147	NA	-0.250179245	NA	NA	NA	NA	NA	1.76257366	0.456259366	-2.566510863	7	-257.6340869	531.1042394	232.7476663	1.01E-51
555	22.80125891	NA	1.289321284	NA	0.007912297	NA	+	NA	NA	NA	-2.891957929	10	-253.6591847	531.1114729	232.7548998	1.00E-51
905	19.59353927	NA	NA	NA	-0.000143133	NA	NA	NA	1.376304395	0.460009952	-2.543783261	7	-257.6394293	531.1149242	232.7583511	1.00E-51
456	11.50698652	-1.150066546	1.900903613	0.048029005	NA	NA	NA	-0.069270177	-7.895547996	3.87962965	NA	9	-255.078653	531.2081534	232.8515803	9.56E-52
779	22.56404084	NA	0.41496568	NA	-0.000130609	NA	NA	NA	NA	0.466950073	-2.49767834	7	-257.7003733	531.2368122	232.8802391	9.42E-52
334	-2.803794408	-1.17486806	NA	0.037604735	-0.004841845	NA	NA	-0.082983232	NA	4.001955164	NA	8	-256.4322784	531.2645568	232.9079837	9.29E-52
269	0.266392358	NA	NA	0.039075186	-0.00362243	NA	NA	NA	NA	2.742993794	NA	6	-258.9582226	531.271284	232.9147109	9.26E-52
569	24.22335026	NA	NA	NA	0.007005955	0.011737538	+	NA	NA	NA	-2.971395954	10	-253.7922542	531.3776118	233.0210387	8.78E-52
328	-3.459691308	-1.232696091	-0.8599535	0.038760853	NA	NA	NA	-0.06723165	NA	4.0111492	NA	8	-256.4958747	531.3917494	233.0351763	8.72E-52
539	23.25252405	NA	-0.407473363	NA	0.001739849	0.012475443	NA	NA	NA	NA	-2.806971698	7	-257.7915714	531.4192084	233.0626353	8.60E-52
651	20.56223071	NA	-0.245281617	NA	0.001485928	NA	NA	NA	1.821603719	NA	-2.800287643	7	-257.799629	531.4353236	233.0787505	8.53E-52
665	22.00289578	NA	NA	NA	0.001490176	0.00500694	NA	NA	0.626792704	NA	-2.777019803	7	-257.8018079	531.4396813	233.0831082	8.51E-52
681	22.18783057	NA	NA	NA	0.00680528	NA	+	NA	1.736392271	NA	-2.975709092	10	-253.8470811	531.4872657	233.1306926	8.31E-52
659	21.95378091	NA	-0.215570254	NA	NA	0.004270721	NA	NA	1.194081983	NA	-2.807334042	7	-257.8326887	531.5014431	233.14487	8.26E-52
325	-2.14461615	NA	NA	0.039169429	NA	NA	NA	0.015769207	NA	2.620575371	NA	6	-259.0945095	531.5438577	233.1872846	8.08E-52
263	-1.360174505	NA	0.062667822	0.039434297	NA	NA	NA	NA	NA	2.600570463	NA	6	-259.1075224	531.5698835	233.2133104	7.98E-52
400	8.248347495	-0.997495894	2.034454664	0.046198155	-0.001037441	NA	NA	NA	-7.871085723	3.818700734	NA	9	-255.320372	531.6915914	233.3350183	7.51E-52
809	26.80575937	NA	NA	NA	0.006371277	NA	+	NA	NA	0.264254091	-2.782672423	10	-253.9562091	531.7055216	233.3489485	7.45E-52
617	25.75345322	NA	NA	NA	0.007141488	NA	+	0.030819684	NA	NA	-2.961004189	10	-253.9576156	531.7083347	233.3517616	7.44E-52
408	9.043274707	-1.008931337	1.937898993	0.046260383	NA	0.005122295	NA	NA	-8.643663204	3.812142825	NA	9	-255.3293167	531.7094808	233.3529077	7.44E-52
272	-6.27517866	-1.079471358	-0.642653731	0.03720611	-0.002420486	NA	NA	NA	NA	3.963846672	NA	8	-256.6790513	531.7581026	233.4015295	7.26E-52
470	13.33057401	-1.257215955	NA	0.044711028	NA	0.026163739	NA	-0.069110244	-8.959496519	4.162650493	NA	9	-255.3807206	531.8122887	233.4557156	7.07E-52
344	-0.028574643	-1.120092479	2.032122347	0.047957638	NA	-0.046738603	NA	-0.070508346	NA	3.735054135	NA	9	-255.3833842	531.8176159	233.4610429	7.05E-52
866	21.66063743	-0.903829689	NA	NA	NA	NA	+	-0.053701391	NA	1.954833852	-2.272860612	11	-252.6061565	531.843892	233.4873189	6.96E-52
462	8.615820761	-1.276138885	NA	0.04500812	-0.002401716	NA	NA	-0.082637747	-4.560962842	4.186648714	NA	9	-255.4115758	531.873999	233.5174259	6.85E-52
803	24.19642633	NA	1.131405242	NA	NA	NA	+	NA	NA	0.476985983	-2.662172287	10	-254.054214	531.9015315	233.5449584	6.76E-52
562	26.97359849	-0.202670512	NA	NA	NA	0.010628716	+	NA	NA	NA	-3.166135923	10	-254.057594	531.9082914	233.5517183	6.74E-52
548	26.95934253	-0.192125569	0.922615869	NA	NA	NA	+	NA	NA	NA	-3.100137825	10	-254.0617905	531.9166845	233.5601114	6.71E-52
674	24.39246125	-0.21040109	NA	NA	NA	NA	+	NA	1.760564274	NA	-3.174531837	10	-254.0653095	531.9237225	233.5671494	6.68E-52
817	24.34446293	NA	NA	NA	NA	0.012592928	+	NA	NA	0.483319778	-2.72624553	10	-254.0774369	531.9479773	233.5914042	6.60E-52
818	17.41904636	-0.744302185	NA	NA	NA	0.007046948	+	NA	NA	1.731063758	-2.388378146	11	-252.6615557	531.9546903	233.5981172	6.58E-52
422	9.587361511	-0.97591041	NA	0.045663872	NA	NA	+	NA	-5.643444981	3.93716905	NA	11	-252.6957562	532.0230913	233.6665182	6.36E-52
930	16.83623392	-0.751757196	NA	NA	NA	NA	+	NA	0.833893214	1.727517814	-2.390493179	11	-252.7037136	532.0390061	233.682433	6.31E-52
804	18.2055014	-0.746227921	0.391995062	NA	NA	NA	+	NA	NA	1.727676949	-2.355710996	11	-252.7109755	532.0535299	233.6969568	6.26E-52
929	22.18054379	NA	NA	NA	NA	NA	+	NA	1.881486005	0.448601211	-2.748343644	10	-254.1358661	532.0648357	233.7082626	6.23E-52
294	-5.16558203	-0.906200392	NA	0.034246473	NA	NA	+	NA	NA	3.700800848	NA	10	-254.2058552	532.2048139	233.8482408	5.81E-52
610	30.05974652	-0.22437344	NA	NA	NA	NA	+	0.00310057	NA	NA	-3.158241271	10	-254.2337839	532.2606712	233.9040981	5.65E-52
611	25.41411739	NA	1.085295841	NA	NA	NA	+	0.021818439	NA	NA	-2.989030551	10	-254.2365268	532.2661571	233.909584	5.63E-52
563	26.47186934	NA	0.784755267	NA	NA	0.004854701	+	NA	NA	NA	-2.991335859	10	-254.2524378	532.2979791	233.941406	5.54E-52
675	25.5657104	NA	0.889669445	NA	NA	NA	+	NA	0.611085919	NA	-2.986223905	10	-254.2560913	532.3052861	233.948713	5.52E-52
625	25.42179163	NA	NA	NA	NA	0.011984627	+	0.024630736	NA	NA	-3.054175051	10	-254.2570586	532.3072207	233.9506476	5.52E-52
288	-3.236427262	-0.971662156	2.210894512	0.046205336	-0.002113882	-0.04615459	NA	NA	NA	3.689377011	NA	9	-255.6288038	532.3084551	233.951882	5.51E-52
865	25.81402766	NA	NA	NA	NA	NA	+	0.035779396	NA	0.494594463	-2.716711201	10	-254.2587831	532.3106697	233.9540966	5.51E-52
414	10.71082006	-1.114411241	NA	0.042977121	-0.000349229	0.030426363	NA	NA	-9.479466404	4.090094465	NA	9	-255.641191	532.3332295	233.9766564	5.45E-52
350	2.019067553	-1.273820238	NA	0.044462823	-0.003302432	-0.023941226	NA	-0.088851123	NA	4.124063232	NA	9	-255.6457942	532.3424358	233.9858627	5.42E-52
737	22.75329899	NA	NA	NA	NA	NA	+	0.024917084	1.915278627	NA	-3.05779073	10	-254.2839968	532.361097	234.0045239	5.37E-52
405	17.94775867	NA	NA	0.044503731	NA	0.034819079	NA	NA	-9.469176485	2.818527571	NA	7	-258.2676075	532.3712805	234.0147074	5.34E-52
689	27.57936697	NA	NA	NA	NA	0.014646849	+	NA	-0.392402415	NA	-3.032912593	10	-254.2918637	532.3768309	234.0202578	5.33E-52
916	18.68670928	-0.929894371	-1.436266633	NA	NA	0.03467321	NA	NA	-3.029531109	1.995682925	-2.279666389	9	-255.7363688	532.523585	234.1670119	4.95E-52
397	10.46861347	NA	NA	0.044589791	-0.002181279	NA	NA	NA	-3.671720683	2.827127262	NA	7	-258.3567291	532.5495237	234.1929506	4.89E-52
796	14.08122037	-0.92647251	-1.460834895	NA	0.001242664	0.017485663	NA	NA	NA	1.862537209	-2.350340688	9	-255.7563267	532.5635009	234.2069278	4.85E-52
852	14.09514247	-0.908904537	-1.36037796	NA	NA	0.01686047	NA	0.003830857	NA	1.906491655	-2.320921783	9	-255.7751971	532.6012416	234.2446685	4.76E-52
453	9.250196888	NA	NA	0.044858179	NA	NA	NA	0.015493566	-3.879218997	2.762517965	NA	7	-258.39622	532.6285056	234.2719325	4.70E-52
714	16.57011543	-0.296316835	NA	NA	0.004243129	NA	NA	0.055073916	1.003173098	NA	-2.938844489	8	-257.1556647	532.7113294	234.3547563	4.51E-52
602	17.99213625	-0.292649143	NA	NA	0.004348004	0.005837246	NA	0.056002501	NA	NA	-2.934088015	8	-257.1570538	532.7141076	234.3575345	4.50E-52
908	12.0212174	-0.912348397	-0.949214473	NA	0.000978027	NA	NA	NA	1.811234302	1.794340581	-2.340901929	9	-255.8477071	532.7462617	234.3896886	4.43E-52
964	11.95317146	-0.894114661	-0.890438494	NA	NA	NA	NA	0.005093088	1.780481755	1.826605124	-2.320344708	9	-255.8584346	532.7677167	234.4111436	4.38E-52
588	19.0310732	-0.298824587	0.185558622	NA	0.00441194	NA	NA	0.057047184	NA	NA	-2.918847888	8	-257.200359	532.800718	234.4441449	4.31E-52
922	17.47375202	-0.887242469	NA	NA	0.000808064	0.018185769	NA	NA	-2.606291105	1.792512093	-2.244580333	9	-255.8923156	532.8354787	234.4789056	4.24E-52
978	16.98527269	-0.861467396	NA	NA	NA	0.017679657	NA	0.009564515	-2.475592696	1.810493942	-2.235899199	9	-255.8956762	532.8421999	234.4856269	4.22E-52
851	16.50950651	NA	-0.558070485	NA	NA	0.013054979	NA	0.07987707	NA	0.603874641	-2.579879142	8	-257.2329291	532.8658581	234.509285	4.17E-52
857	15.65904157	NA	NA	NA	0.001235489	0.007303553	NA	0.084400487	NA	0.506135372	-2.577355881	8	-257.2362756	532.8725512	234.5159781	4.16E-52
858	13.1118832	-0.850583929	NA	NA	0.000841382	0.003479674	NA	0.012499644	NA	1.702738654	-2.29061173	9	-255.9140901	532.8790277	234.5224546	4.15E-52
844	14.834194	-0.883580099	-0.276394486	NA	0.001161509	NA	NA	0.012737072	NA	1.758771626	-2.291618936	9	-255.9161194	532.8830863	234.5265132	4.14E-52
977	18.18787375	NA	NA	NA	NA	0.015577236	NA	0.080601653	-1.41236052	0.601881067	-2.530434013	8	-257.2485115	532.897023	234.5404499	4.11E-52
970	13.02018405	-0.855219789	NA	NA	0.000866202	NA	NA	0.012462256	0.351481541	1.703554743	-2.291518207	9	-255.9262704	532.9033882	234.5468151	4.10E-52
969	14.52348364	NA	NA	NA	0.001210314	NA	NA	0.084274186	1.063319322	0.488172486	-2.589565689	8	-257.2577075	532.915415	234.5588419	4.07E-52
258	1.258818783	-1.195213558	NA	NA	NA	NA	NA	NA	NA	3.462199344	NA	5	-260.9866347	532.9256504	234.5690773	4.05E-52
963	14.53907362	NA	-0.251603896	NA	NA	NA	NA	0.079636217	1.525316645	0.559835204	-2.581465771	8	-257.271395	532.9427899	234.5862168	4.02E-52
285	4.302645153	NA	NA	0.043694803	-0.002692334	-0.017701513	NA	NA	NA	2.778902542	NA	7	-258.5579999	532.9520654	234.5954924	4.00E-52
652	19.06598247	-0.372409457	-0.469870358	NA	0.003813226	NA	NA	NA	1.856583974	NA	-2.980684751	8	-257.2885415	532.977083	234.6205099	3.95E-52
310	0.290022819	-0.961737481	NA	0.043990568	NA	-0.028095415	+	NA	NA	3.832032808	NA	11	-253.1747391	532.9810572	234.6244841	3.94E-52
556	21.18799266	-0.336396715	1.090799835	NA	0.01082732	NA	+	NA	NA	NA	-3.044176167	11	-253.1754083	532.9823956	234.6258225	3.94E-52
540	21.85987542	-0.368231743	-0.564645569	NA	0.004041043	0.01175838	NA	NA	NA	NA	-2.98007104	8	-257.2918529	532.9837057	234.6271326	3.93E-52
843	16.90712306	NA	0.261471236	NA	0.001265354	NA	NA	0.086343607	NA	0.494184912	-2.559733863	8	-257.3008338	533.0016675	234.6450944	3.90E-52
399	15.86648191	NA	3.195938265	0.048331372	-0.002437147	NA	NA	NA	-8.9594522	2.689531164	NA	8	-257.307495	533.01499	234.6584169	3.87E-52
666	19.47288185	-0.367325347	NA	NA	0.003622574	-0.001103147	NA	NA	1.312361881	NA	-2.939775068	8	-257.3082735	533.016547	234.6599739	3.87E-52
341	2.71519495	NA	NA	0.044075955	NA	-0.018870857	NA	0.013021449	NA	2.691243434	NA	7	-258.6294246	533.0949149	234.7383418	3.72E-52
407	13.17471884	NA	3.371193628	0.04956789	NA	-0.012074773	NA	NA	-7.543513374	2.569406727	NA	8	-257.3572269	533.1144539	234.7578808	3.69E-52
455	14.67441716	NA	3.178543106	0.048720031	NA	NA	NA	0.014144139	-9.166580578	2.616653216	NA	8	-257.3599177	533.1198353	234.7632622	3.68E-52
293	1.237338044	NA	NA	0.038438177	NA	NA	+	NA	NA	2.649114354	NA	9	-256.0573374	533.1655223	234.8089492	3.59E-52
708	18.31945978	-0.22455588	-0.171800301	NA	NA	NA	NA	0.041396998	1.648135273	NA	-2.93993619	8	-257.3907665	533.1815331	234.82496	3.56E-52
722	17.48484124	-0.228113735	NA	NA	NA	-0.004646441	NA	0.04135281	2.127735954	NA	-2.928767386	8	-257.3908451	533.1816901	234.825117	3.56E-52
570	22.76423131	-0.334254634	NA	NA	0.009805248	0.009207114	+	NA	NA	NA	-3.119245314	11	-253.2879246	533.2074282	234.8508551	3.52E-52
596	20.89455255	-0.215119778	-0.136720977	NA	NA	0.008770286	NA	0.042729204	NA	NA	-2.928973017	8	-257.4091826	533.2183651	234.861792	3.50E-52
603	17.88438823	NA	-0.489736898	NA	0.003157715	0.011822995	NA	0.082059966	NA	NA	-2.864658085	8	-257.4196847	533.2393694	234.8827963	3.46E-52
682	21.14369404	-0.339753171	NA	NA	0.009633446	NA	+	NA	1.367046382	NA	-3.126680348	11	-253.3198336	533.2712462	234.9146731	3.41E-52
715	15.63335753	NA	-0.290873283	NA	0.002911962	NA	NA	0.081343347	1.600375323	NA	-2.854998242	8	-257.4371181	533.2742362	234.9176632	3.40E-52
729	17.70259371	NA	NA	NA	0.002952121	0.007686954	NA	0.081691865	-0.101437164	NA	-2.825926479	8	-257.4373708	533.2747416	234.9181685	3.40E-52
660	19.44242614	-0.294353988	-0.159774667	NA	NA	-0.004725277	NA	NA	2.460964921	NA	-2.942800227	8	-257.4759171	533.3518342	234.9952612	3.27E-52
287	2.594581944	NA	3.620631051	0.048964589	-0.003378005	-0.056142299	NA	NA	NA	2.561286456	NA	8	-257.4810395	533.362079	235.0055059	3.26E-52
618	26.02681301	-0.3669486	NA	NA	0.010053865	NA	+	-0.007897685	NA	NA	-3.111913703	11	-253.421883	533.475345	235.1187719	3.08E-52
723	18.17593868	NA	-0.15541218	NA	NA	0.00336346	NA	0.066646104	1.083558207	NA	-2.854879566	8	-257.5664807	533.5329613	235.1763882	2.99E-52
421	15.06627408	NA	NA	0.048589288	NA	NA	+	NA	-5.084053198	2.788776396	NA	10	-254.8992505	533.5916045	235.2350314	2.90E-52
915	23.079399	NA	-0.554067073	NA	NA	0.019677635	NA	NA	-0.96665192	0.519942862	-2.551021607	8	-257.5966935	533.5933869	235.2368138	2.90E-52
343	1.457745887	NA	3.545348136	0.049720543	NA	-0.056967903	NA	0.003663286	NA	2.446374097	NA	8	-257.6001852	533.6003704	235.2437973	2.89E-52
795	21.62256381	NA	-0.544073767	NA	0.000116213	0.014089304	NA	NA	NA	0.495031815	-2.565469509	8	-257.6003114	533.6006227	235.2440496	2.89E-52
921	22.41517295	NA	NA	NA	-5.42E-05	0.013110731	NA	NA	-0.764221799	0.493891582	-2.519907447	8	-257.6192106	533.6384212	235.2818481	2.84E-52
907	19.2531915	NA	-0.247140023	NA	-6.11E-05	NA	NA	NA	1.760907377	0.459677741	-2.564904765	8	-257.6340379	533.6680758	235.3115027	2.79E-52
336	-1.329908136	-1.241836425	-0.691595918	0.038512504	-0.004188327	NA	NA	-0.084426454	NA	4.129405685	NA	9	-256.3229171	533.6966816	235.3401085	2.75E-52
271	-0.333409094	NA	0.210223229	0.038784093	-0.003792074	NA	NA	NA	NA	2.726144184	NA	7	-258.9484682	533.7330019	235.3764288	2.70E-52
874	18.95060272	-0.971801286	NA	NA	0.00854448	NA	+	-0.053572102	NA	1.742638646	-2.368928534	12	-252.0809106	533.7332497	235.3766766	2.70E-52
333	0.119915694	NA	NA	0.039032828	-0.003581839	NA	NA	0.002092276	NA	2.743350512	NA	7	-258.9579955	533.7520566	235.3954835	2.68E-52
464	12.27363447	-1.155747579	1.913871441	0.047521315	-0.002519071	NA	NA	-0.078725906	-7.64295693	3.957510999	NA	10	-255.0164904	533.8260843	235.4695112	2.58E-52
811	21.97132464	NA	1.265711416	NA	0.007136895	NA	+	NA	NA	0.238492048	-2.753132141	11	-253.6108008	533.8531805	235.4966074	2.55E-52
812	14.75398413	-0.807455632	0.588415683	NA	0.008863361	NA	+	NA	NA	1.491558524	-2.438485013	12	-252.1535745	533.8785776	235.5220045	2.51E-52
826	14.87206117	-0.81863678	NA	NA	0.008296154	0.006318311	+	NA	NA	1.542245176	-2.458983056	12	-252.1599791	533.8913868	235.5348137	2.50E-52
619	21.47725588	NA	1.245238719	NA	0.00791427	NA	+	0.021580022	NA	NA	-2.906433093	11	-253.6313557	533.8942903	235.5377172	2.50E-52
683	24.16253169	NA	1.627629955	NA	0.008286292	NA	+	NA	-0.823732803	NA	-2.862410097	11	-253.6455886	533.9227562	235.5661831	2.46E-52
571	22.85865736	NA	1.466597978	NA	0.008046647	-0.002428176	+	NA	NA	NA	-2.878780755	11	-253.6563433	533.9442655	235.5876924	2.43E-52
472	11.57401776	-1.150301585	1.894886045	0.048009234	NA	0.000383567	NA	-0.069211978	-7.946392685	3.881157	NA	10	-255.0786376	533.9503787	235.5938056	2.43E-52
667	22.47831283	NA	-0.398200462	NA	0.001682331	0.00955128	NA	NA	0.503071404	NA	-2.808152574	8	-257.7905064	533.9810127	235.6244396	2.39E-52
938	14.81204983	-0.828434407	NA	NA	0.008272543	NA	+	NA	0.596906008	1.548311395	-2.455079909	12	-252.2064582	533.9843449	235.6277718	2.39E-52
327	-2.342614703	NA	0.062394686	0.039087811	NA	NA	NA	0.015769559	NA	2.613868447	NA	7	-259.0936232	534.023312	235.6667389	2.34E-52
825	23.06815177	NA	NA	NA	0.006177282	0.011901447	+	NA	NA	0.27733775	-2.807838016	11	-253.7266821	534.0849431	235.72837	2.27E-52
358	0.203858335	-1.1074283	NA	0.033740609	NA	NA	+	-0.096231774	NA	3.859492278	NA	11	-253.742708	534.116995	235.7604219	2.23E-52
633	22.62526929	NA	NA	NA	0.007026581	0.011274472	+	0.025189851	NA	NA	-2.985144409	11	-253.7540051	534.1395891	235.783016	2.21E-52
697	27.56417795	NA	NA	NA	0.007287517	0.024065036	+	NA	-2.190991392	NA	-2.959639363	11	-253.7702886	534.1721561	235.815583	2.17E-52
486	13.84431747	-1.152899155	NA	0.045058542	NA	NA	+	-0.08570834	-5.464397637	4.07334846	NA	12	-252.3095504	534.1905293	235.8339562	2.15E-52
937	21.32038529	NA	NA	NA	0.006080985	NA	+	NA	1.699082392	0.24723669	-2.827942026	11	-253.795202	534.2219829	235.8654098	2.12E-52
745	20.66428943	NA	NA	NA	0.006834021	NA	+	0.025945815	1.654663165	NA	-2.990113815	11	-253.8066436	534.2448662	235.8882931	2.09E-52
352	1.852591998	-1.129871801	2.146861534	0.04757467	-0.003879502	-0.046046318	NA	-0.085931138	NA	3.850871809	NA	10	-255.2349193	534.262942	235.9063689	2.08E-52
309	6.466754316	NA	NA	0.046941603	NA	-0.024876493	+	NA	NA	2.713693138	NA	10	-255.289865	534.3728335	236.0162605	1.96E-52
873	24.40147531	NA	NA	NA	0.006304932	NA	+	0.033854489	NA	0.285874488	-2.794191282	11	-253.8883213	534.4082215	236.0516484	1.93E-52
416	8.891000636	-1.000764493	1.978041583	0.046054138	-0.000981442	0.003500237	NA	NA	-8.342405144	3.830726323	NA	10	-255.3191376	534.4313786	236.0748055	1.91E-52
424	12.74916807	-0.898884872	1.635453189	0.045928783	NA	NA	+	NA	-8.040467384	3.784198784	NA	12	-252.4390821	534.4495927	236.0930196	1.89E-52
296	-2.781406771	-0.983926764	-1.23905524	0.037688947	NA	NA	+	NA	NA	3.893868226	NA	11	-253.9131771	534.4579332	236.1013601	1.88E-52
478	13.34179546	-1.262580667	NA	0.044392563	-0.001941898	0.023337155	NA	-0.076974859	-8.305368672	4.218010802	NA	10	-255.344181	534.4814654	236.1248923	1.86E-52
438	17.88299085	-0.973271465	NA	0.044555213	NA	0.037891457	+	NA	-11.62100323	4.007881938	NA	12	-252.4935633	534.5585552	236.2019821	1.79E-52
882	19.79088544	-0.873972914	NA	NA	NA	0.007137628	+	-0.054269303	NA	1.905563426	-2.305137697	12	-252.5218401	534.6151088	236.2585357	1.74E-52
867	22.55074568	NA	1.072505261	NA	NA	NA	+	0.02654678	NA	0.489037598	-2.682423616	11	-254.0147838	534.6611465	236.3045734	1.70E-52
881	22.39102848	NA	NA	NA	NA	0.01209378	+	0.029938075	NA	0.498421798	-2.743849654	11	-254.0264703	534.6845195	236.3279464	1.68E-52
994	19.16586428	-0.881063649	NA	NA	NA	NA	+	-0.054224491	0.855149774	1.901337225	-2.307175795	12	-252.5644397	534.7003079	236.3437348	1.67E-52
868	20.54806006	-0.875755663	0.414539428	NA	NA	NA	+	-0.054628204	NA	1.901740664	-2.269986396	12	-252.5700498	534.7115281	236.354955	1.66E-52
819	23.906715	NA	0.749584908	NA	NA	0.005325253	+	NA	NA	0.479598868	-2.686957496	11	-254.0402889	534.7121568	236.3555837	1.66E-52
676	25.18967127	-0.197693228	0.536155879	NA	NA	NA	+	NA	0.945746632	NA	-3.133284606	11	-254.0432017	534.7179823	236.3614092	1.65E-52
564	26.66491407	-0.19487321	0.474344578	NA	NA	0.006140503	+	NA	NA	NA	-3.133160913	11	-254.0434915	534.718562	236.3619889	1.65E-52
931	23.64956066	NA	1.010982606	NA	NA	NA	+	NA	0.301953281	0.472390235	-2.674411969	11	-254.0522986	534.7361761	236.379603	1.64E-52
430	10.78242097	-0.922277406	NA	0.047345661	-0.004383909	NA	+	NA	-5.633321152	4.021903596	NA	12	-252.5827393	534.7369072	236.3803341	1.64E-52
945	27.68832555	NA	NA	NA	NA	0.025306754	+	NA	-2.254014634	0.523720708	-2.693582976	11	-254.055384	534.742347	236.3857739	1.63E-52
690	26.2745799	-0.204197744	NA	NA	NA	0.008134551	+	NA	0.441134399	NA	-3.168360045	11	-254.0567134	534.7450057	236.3884326	1.63E-52
626	26.94991735	-0.202188959	NA	NA	NA	0.010625651	+	0.000379284	NA	NA	-3.166103967	11	-254.0575866	534.7467522	236.3901791	1.63E-52
946	23.06021327	-0.758230829	NA	NA	NA	0.028926368	+	NA	-3.891238446	1.825563726	-2.329148648	12	-252.5918274	534.7550835	236.3985104	1.62E-52
612	26.97601686	-0.192465183	0.922867835	NA	NA	NA	+	-0.00027159	NA	NA	-3.100123877	11	-254.0617868	534.7551525	236.3985794	1.62E-52
738	24.42834203	-0.211180222	NA	NA	NA	NA	+	-0.000613146	1.761734153	NA	-3.174581595	11	-254.0652904	534.7621597	236.4055866	1.62E-52
993	20.35955522	NA	NA	NA	NA	NA	+	0.030208247	1.787521034	0.465315613	-2.765164091	11	-254.084202	534.7999829	236.4434098	1.59E-52
302	-4.018553415	-0.855493889	NA	0.036147285	-0.004387277	NA	+	NA	NA	3.786339525	NA	11	-254.0926912	534.8169614	236.4603883	1.57E-52
413	17.81325125	NA	NA	0.044003643	-0.001838027	0.033123498	NA	NA	-9.029760868	2.881707815	NA	8	-258.22943	534.8588601	236.502287	1.54E-52
820	17.53695727	-0.757996039	-0.415000755	NA	NA	0.010932192	+	NA	NA	1.759860669	-2.406919672	12	-252.6505435	534.8725156	236.5159425	1.53E-52
469	17.00419336	NA	NA	0.044003865	NA	0.036059887	NA	0.020052441	-9.673909034	2.837131559	NA	8	-258.2447048	534.8894095	236.5328364	1.52E-52
932	17.05974406	-0.747383158	0.136622897	NA	NA	NA	+	NA	0.629447522	1.722046681	-2.381860451	12	-252.7021917	534.9758119	236.6192388	1.45E-52
266	2.754929702	-1.180879673	NA	NA	-0.003836148	NA	NA	NA	NA	3.589872843	NA	6	-260.8307785	535.0163958	236.6598227	1.42E-52
374	5.179268472	-1.14939704	NA	0.043467949	NA	-0.027438269	+	-0.090704142	NA	3.973182508	NA	12	-252.7496953	535.0708191	236.714246	1.39E-52
627	25.12443259	NA	0.71713619	NA	NA	0.005104448	+	0.022268846	NA	NA	-3.013724235	11	-254.2238381	535.0792551	236.722682	1.38E-52
423	19.52903801	NA	2.684538377	0.048510884	NA	NA	+	NA	-9.094518551	2.695094718	NA	11	-254.2258156	535.0832101	236.726637	1.38E-52
739	24.21632302	NA	0.833712507	NA	NA	NA	+	0.021976908	0.628544737	NA	-3.007888173	11	-254.2282705	535.0881199	236.7315468	1.37E-52
461	9.952085353	NA	NA	0.044440581	-0.002027112	NA	NA	0.00816496	-3.688435899	2.828659465	NA	8	-258.3531843	535.1063686	236.7497955	1.36E-52
691	26.78989305	NA	0.781289997	NA	NA	0.006012371	+	NA	-0.199655249	NA	-2.990937864	11	-254.252256	535.136091	236.7795179	1.34E-52
753	26.13440435	NA	NA	NA	NA	0.014533541	+	0.024709923	-0.453422396	NA	-3.052711499	11	-254.2561232	535.1438254	236.7872523	1.34E-52
301	2.597834206	NA	NA	0.041784081	-0.007837798	NA	+	NA	NA	2.902161439	NA	10	-255.6778019	535.1487072	236.7921341	1.33E-52
924	18.94824587	-0.942148109	-1.552808317	NA	0.001506072	0.037351301	NA	NA	-3.377099738	1.941251784	-2.313595896	10	-255.7078992	535.2089018	236.8523287	1.29E-52
386	4.349242694	-1.218983869	NA	NA	NA	NA	NA	NA	-0.970525171	3.506361198	NA	6	-260.9396564	535.2341515	236.8775784	1.28E-52
322	2.959301313	-1.254531893	NA	NA	NA	NA	NA	-0.031560228	NA	3.49388141	NA	6	-260.9405101	535.2358589	236.8792858	1.28E-52
980	18.49408814	-0.91964416	-1.425482403	NA	NA	0.034630495	NA	0.004382621	-3.040084601	1.986148647	-2.282434111	10	-255.7353683	535.2638401	236.907267	1.26E-52
860	13.59285689	-0.905077241	-1.448902986	NA	0.001404281	0.017336959	NA	0.009688344	NA	1.833995028	-2.360901375	10	-255.7517557	535.2966149	236.9400418	1.24E-52
604	18.38655776	-0.296092921	-0.574951443	NA	0.004623942	0.01136793	NA	0.056045074	NA	NA	-2.979992603	9	-257.1319044	535.3146562	236.9580831	1.23E-52
260	1.689532945	-1.209127062	-0.153670072	NA	NA	NA	NA	NA	NA	3.492590672	NA	6	-260.9817281	535.318295	236.9617219	1.22E-52
274	1.71769472	-1.20144931	NA	NA	NA	-0.001554441	NA	NA	NA	3.47017007	NA	6	-260.9832301	535.3212988	236.9647257	1.22E-52
716	15.98320723	-0.302012265	-0.443090763	NA	0.004398899	NA	NA	0.05459451	1.686518177	NA	-2.977651666	9	-257.1378384	535.3265243	236.9699512	1.22E-52
730	17.01213429	-0.294884972	NA	NA	0.004273829	0.002061932	NA	0.05535389	0.668329664	NA	-2.937269523	9	-257.1551413	535.36113	237.0045569	1.20E-52
859	16.00222888	NA	-0.667917533	NA	0.001483747	0.013751711	NA	0.085429156	NA	0.526020177	-2.620786748	9	-257.2034963	535.4578401	237.101267	1.14E-52
972	11.56516387	-0.890445864	-0.936322465	NA	0.001149285	NA	NA	0.009993062	1.780433079	1.765539886	-2.351673821	10	-255.8429024	535.4789082	237.1223351	1.13E-52
979	18.86472759	NA	-0.586756016	NA	NA	0.022418403	NA	0.080757893	-1.61189165	0.636024652	-2.560616911	9	-257.2224258	535.4956991	237.139126	1.12E-52
985	18.02396947	NA	NA	NA	0.001328705	0.016633621	NA	0.085625945	-1.658012465	0.532409602	-2.558051116	9	-257.2251463	535.50114	237.1445669	1.12E-52
349	4.061247828	NA	NA	0.043624084	-0.002625788	-0.017715246	NA	0.003526525	NA	2.779480902	NA	8	-258.5573439	535.5146878	237.1581147	1.11E-52
971	14.06693864	NA	-0.318823772	NA	0.001310068	NA	NA	0.084595767	1.556989035	0.489545697	-2.616245168	9	-257.2486295	535.5481064	237.1915333	1.09E-52
312	0.249635067	-0.88859661	1.561677727	0.044830678	NA	-0.043118404	+	NA	NA	3.658850736	NA	12	-252.9906917	535.552812	237.1962389	1.09E-52
429	16.9153517	NA	NA	0.052060272	-0.008380051	NA	+	NA	-5.186599716	3.061148451	NA	11	-254.4634071	535.5583931	237.20182	1.09E-52
986	16.9026683	-0.857449258	NA	NA	0.001059994	0.018697905	NA	0.01415754	-2.70640086	1.755004102	-2.259802081	10	-255.8827052	535.5585138	237.2019407	1.09E-52
318	1.864023938	-0.900922675	NA	0.046341148	-0.005309779	-0.028756985	+	NA	NA	3.940201517	NA	12	-253.0094105	535.5902495	237.2336764	1.07E-52
415	12.88937227	NA	3.436779851	0.048900612	-0.002622194	-0.015362486	NA	NA	-6.877996409	2.653179346	NA	9	-257.2852633	535.6213741	237.264801	1.05E-52
668	20.067151	-0.370639885	-0.546411042	NA	0.003910368	0.004982372	NA	NA	1.166713002	NA	-2.983874364	9	-257.285991	535.6228295	237.2662564	1.05E-52
463	15.46515465	NA	3.194133214	0.048206178	-0.002320704	NA	NA	0.006438036	-8.972122336	2.691944379	NA	9	-257.3052918	535.6614311	237.304858	1.03E-52
471	12.68369697	NA	3.347186761	0.049204728	NA	-0.010788987	NA	0.012287642	-7.717416998	2.585446867	NA	9	-257.3489309	535.7487092	237.3921361	9.87E-53
295	2.48478261	NA	-0.51861085	0.040008723	NA	NA	+	NA	NA	2.689587433	NA	10	-256.007251	535.8076054	237.4510323	9.59E-53
724	17.62836578	-0.227665177	-0.126029788	NA	NA	-0.003350352	NA	0.041171409	2.116838489	NA	-2.938652617	9	-257.3895639	535.8299753	237.4734022	9.48E-53
684	22.60849197	-0.340788246	1.473390391	NA	0.011377181	NA	+	NA	-0.918359333	NA	-3.010103534	12	-253.1583372	535.888103	237.5315299	9.21E-53
731	18.23613038	NA	-0.493339681	NA	0.003185252	0.013178953	NA	0.082205189	-0.234937321	NA	-2.863986842	9	-257.419452	535.8897515	237.5331784	9.20E-53
357	1.720571102	NA	NA	0.038469279	NA	NA	+	-0.006939019	NA	2.645075017	NA	10	-256.0546883	535.90248	237.545907	9.14E-53
620	21.92174769	-0.354729394	1.106643487	NA	0.010952702	NA	+	-0.013088322	NA	NA	-3.045809823	12	-253.1662095	535.9038476	237.5472745	9.14E-53
572	21.22235465	-0.340605021	1.385860822	NA	0.01113377	-0.004015966	+	NA	NA	NA	-3.022268639	12	-253.1675176	535.9064637	237.5498906	9.12E-53
351	3.142445026	NA	3.637831381	0.04917632	-0.003528069	-0.056289628	NA	-0.008171961	NA	2.556481318	NA	9	-257.4776619	536.0061714	237.6495983	8.68E-53
311	5.485284097	NA	2.840039507	0.047898738	NA	-0.052634456	+	NA	NA	2.566418003	NA	11	-254.6900167	536.0116123	237.6550392	8.66E-53
437	23.64363406	NA	NA	0.047530891	NA	0.038906863	+	NA	-11.23917291	2.855178338	NA	11	-254.7023051	536.0361892	237.6796161	8.55E-53
698	25.09581382	-0.332029393	NA	NA	0.010035334	0.017934789	+	NA	-1.543555654	NA	-3.109192144	12	-253.2768149	536.1250583	237.7684852	8.18E-53
634	23.37534184	-0.348545891	NA	NA	0.009887595	0.009296028	+	-0.010377385	NA	NA	-3.121829174	12	-253.2821329	536.1356943	237.7791212	8.14E-53
746	21.73552983	-0.354397399	NA	NA	0.009713983	NA	+	-0.010646296	1.386516407	NA	-3.129369077	12	-253.3137573	536.1989432	237.8423701	7.88E-53
317	8.498865531	NA	NA	0.051091351	-0.00898513	-0.026599638	+	NA	NA	3.007180287	NA	11	-254.7948016	536.2211822	237.8646091	7.80E-53
923	23.11349405	NA	-0.56751263	NA	0.000176592	0.019965622	NA	NA	-1.001278759	0.510899605	-2.555456163	9	-257.5962855	536.2434185	237.8868454	7.71E-53
257	11.63446929	NA	NA	NA	NA	NA	NA	NA	NA	1.968533045	NA	4	-263.8198366	536.2646731	237.9081	7.63E-53
335	-0.426527154	NA	0.209105202	0.038757929	-0.003764374	NA	NA	0.001373484	NA	2.726483717	NA	8	-258.9483708	536.2967416	237.9401685	7.51E-53
290	4.757365165	-1.12103053	NA	NA	NA	NA	+	NA	NA	3.565800438	NA	9	-257.6603953	536.371638	238.0150649	7.23E-53
485	14.77875596	NA	NA	0.048588904	NA	NA	+	0.004715347	-5.098039142	2.791548509	NA	11	-254.8979819	536.4275427	238.0709696	7.03E-53
360	2.114294485	-1.168037154	-1.143369747	0.036972568	NA	NA	+	-0.09123249	NA	4.034447573	NA	12	-253.4892274	536.5498834	238.1933103	6.61E-53
876	17.17784367	-0.934068932	0.608363084	NA	0.009000961	NA	+	-0.054668925	NA	1.649640643	-2.375284899	13	-252.0015723	536.6213265	238.2647534	6.38E-53
890	17.29501927	-0.944940936	NA	NA	0.008427441	0.006471832	+	-0.054269699	NA	1.701161456	-2.397250682	13	-252.0099867	536.6381553	238.2815822	6.33E-53
480	11.45235581	-1.153494567	1.991214268	0.047761183	-0.002624485	-0.004884702	NA	-0.079957687	-6.98463221	3.941109061	NA	11	-255.0141887	536.6599563	238.3033832	6.26E-53
954	22.43775913	-0.849496522	NA	NA	0.009033788	0.036809026	+	NA	-5.426604002	1.665394	-2.377613912	13	-252.0227958	536.6637734	238.3072003	6.25E-53
488	17.13952204	-1.080198942	1.655529186	0.045397984	NA	NA	+	-0.087853429	-7.888164648	3.916674643	NA	13	-252.0382761	536.6947341	238.338161	6.15E-53
875	20.45183649	NA	1.213893456	NA	0.007079424	NA	+	0.024132868	NA	0.253724762	-2.762370216	12	-253.5765574	536.7245434	238.3679703	6.06E-53
1002	17.18469836	-0.953959821	NA	NA	0.008396239	NA	+	-0.053986325	0.623281334	1.706397684	-2.393237933	13	-252.0583068	536.7347954	238.3782223	6.03E-53
939	23.35142211	NA	1.605106709	NA	0.007497983	NA	+	NA	-0.829858356	0.23936239	-2.723183668	12	-253.5969252	536.7652789	238.4087058	5.94E-53
827	22.01704682	NA	1.361418092	NA	0.007217491	-0.00131048	+	NA	NA	0.235028681	-2.748081755	12	-253.6099808	536.7913902	238.4348171	5.86E-53
366	1.523447923	-1.063501347	NA	0.035730341	-0.004668147	NA	+	-0.098519953	NA	3.957003543	NA	12	-253.6138595	536.7991477	238.4425746	5.84E-53
747	22.83248994	NA	1.582256386	NA	0.008289903	NA	+	0.021521844	-0.81952335	NA	-2.876903177	12	-253.6179242	536.807277	238.4507039	5.82E-53
635	21.53743798	NA	1.412735124	NA	0.008042474	-0.002289592	+	0.021469483	NA	NA	-2.89398651	12	-253.6288294	536.8290873	238.4725142	5.75E-53
699	26.10926305	NA	1.462555781	NA	0.008346388	0.009664424	+	NA	-2.139573475	NA	-2.867712819	12	-253.6351936	536.8418158	238.4852427	5.72E-53
502	21.34176588	-1.143906831	NA	0.044030907	NA	0.035130995	+	-0.082356137	-11.00440162	4.14027734	NA	13	-252.1348482	536.8878782	238.5313051	5.59E-53
940	16.07285794	-0.809627529	0.923975656	NA	0.009314693	NA	+	NA	-0.811543066	1.486923377	-2.410893138	13	-252.1394674	536.8971167	238.5405436	5.56E-53
828	14.65596229	-0.808916573	0.394620932	NA	0.008667711	0.00260043	+	NA	NA	1.504909501	-2.447412858	13	-252.150187	536.9185558	238.5619827	5.50E-53
889	21.20436751	NA	NA	NA	0.00613165	0.011407536	+	0.02832376	NA	0.295747823	-2.815119289	12	-253.679183	536.9297946	238.5732215	5.47E-53
953	27.70490214	NA	NA	NA	0.006429504	0.029818282	+	NA	-3.178660615	0.328703623	-2.761403124	12	-253.6824914	536.9364115	238.5798384	5.45E-53
304	-0.686338083	-0.923710168	-1.47159587	0.040946619	-0.00613889	NA	+	NA	NA	4.048442508	NA	12	-253.7007129	536.9728544	238.6162813	5.35E-53
494	15.09140824	-1.105190134	NA	0.046776494	-0.004531971	NA	+	-0.087219295	-5.440900897	4.167959278	NA	13	-252.1873551	536.992892	238.6363189	5.30E-53
761	26.02428914	NA	NA	NA	0.007317444	0.023890949	+	0.025505512	-2.243782524	NA	-2.972656429	12	-253.7309891	537.0334068	238.6768337	5.19E-53
1001	19.55609525	NA	NA	NA	0.006042782	NA	+	0.028957321	1.606781204	0.267366558	-2.834505986	12	-253.7457566	537.0629418	238.7063687	5.12E-53
402	15.32253605	-1.216013659	NA	NA	NA	0.050111224	NA	NA	-9.058937261	3.614730463	NA	7	-260.6572465	537.1505587	238.7939856	4.90E-53
373	6.455334841	NA	NA	0.046941408	NA	-0.024878741	+	0.000172284	NA	2.71379299	NA	11	-255.2898634	537.2113057	238.8547326	4.75E-53
330	5.989475489	-1.278497101	NA	NA	-0.004886064	NA	NA	-0.052640625	NA	3.676662282	NA	7	-260.7134128	537.2628912	238.9063181	4.63E-53
440	16.91165705	-0.917437275	1.227014356	0.045204636	NA	0.022667003	+	NA	-11.01715367	3.865210442	NA	13	-252.3823022	537.3827861	239.026213	4.36E-53
432	13.09916251	-0.876318196	1.447149384	0.046909023	-0.00266901	NA	+	NA	-7.756221854	3.85381273	NA	13	-252.4005653	537.4193124	239.0627393	4.28E-53
394	4.780151988	-1.197671514	NA	NA	-0.003567248	NA	NA	NA	-0.66835689	3.611712491	NA	7	-260.8092976	537.4546608	239.0980877	4.21E-53
446	17.87860747	-0.93131766	NA	0.045971317	-0.003342055	0.033596535	+	NA	-10.94142619	4.063319315	NA	13	-252.4305969	537.4793757	239.1228026	4.16E-53
477	17.17014358	NA	NA	0.04371989	-0.001566342	0.034273044	NA	0.014225241	-9.243880747	2.886112221	NA	9	-258.2187344	537.4883162	239.1317431	4.14E-53
268	2.72405118	-1.179726937	0.012484498	NA	-0.003846963	NA	NA	NA	NA	3.587763221	NA	7	-260.8307473	537.4975602	239.1409871	4.12E-53
282	2.775940772	-1.181191868	NA	NA	-0.003832258	-7.62E-05	NA	NA	NA	3.590141152	NA	7	-260.8307705	537.4976066	239.1410335	4.12E-53
1010	25.25840447	-0.885317397	NA	NA	NA	0.028448332	+	-0.053604064	-3.787093059	1.994762657	-2.250045367	13	-252.4548267	537.5278352	239.1712621	4.06E-53
883	22.1812242	NA	0.655995294	NA	NA	0.005781825	+	0.027356729	NA	0.492970957	-2.709036572	12	-253.9983989	537.5682264	239.2116533	3.97E-53
1009	25.92410231	NA	NA	NA	NA	0.025745339	+	0.030918362	-2.424070184	0.542293178	-2.70907231	12	-254.0010876	537.5736038	239.2170307	3.96E-53
995	21.9491442	NA	0.941530587	NA	NA	NA	+	0.026654724	0.327722125	0.484328586	-2.695544415	12	-254.0125319	537.5964924	239.2399193	3.92E-53
947	26.97065871	NA	0.711282842	NA	NA	0.017263925	+	NA	-2.050211721	0.516570173	-2.659581847	12	-254.0220648	537.6155582	239.2589851	3.88E-53
450	6.054715243	-1.279048375	NA	NA	NA	NA	NA	-0.031729121	-0.970580006	3.538631699	NA	7	-260.8931117	537.6222889	239.2657158	3.87E-53
884	19.87756104	-0.884109928	-0.362648574	NA	NA	0.010533937	+	-0.053723937	NA	1.928199539	-2.323247553	13	-252.5133418	537.6448654	239.2882923	3.83E-53
692	25.81695859	-0.196624859	0.481694268	NA	NA	0.00306162	+	NA	0.532064442	NA	-3.135247381	12	-254.0422104	537.6558494	239.2992763	3.80E-53
740	25.23966526	-0.198766688	0.536416869	NA	NA	NA	+	-0.000850577	0.946996416	NA	-3.133304946	12	-254.0431649	537.6577584	239.3011853	3.80E-53
628	26.67557269	-0.19508965	0.474516559	NA	NA	0.006140269	+	-0.000172809	NA	NA	-3.133157213	12	-254.04349	537.6584086	239.3018355	3.80E-53
303	5.104540023	NA	-0.949466635	0.045215611	-0.009117018	NA	+	NA	NA	3.01730737	NA	11	-255.5211785	537.673936	239.3173629	3.77E-53
388	5.277718859	-1.194804365	0.454431153	NA	NA	NA	NA	NA	-1.662265362	3.448041296	NA	7	-260.9206246	537.6773147	239.3207416	3.76E-53
431	19.99377234	NA	2.22335672	0.050698843	-0.005592443	NA	+	NA	-8.461744041	2.892728999	NA	12	-254.0562637	537.683956	239.3273829	3.75E-53
754	26.27011841	-0.204083559	NA	NA	NA	0.008137552	+	8.81E-05	0.440478197	NA	-3.168349622	12	-254.056713	537.6848546	239.3282815	3.75E-53
376	5.394389117	-1.080277345	1.663897989	0.044498282	NA	-0.043544541	+	-0.095203494	NA	3.782843603	NA	13	-252.5336092	537.6854001	239.328827	3.75E-53
324	3.539374464	-1.273728124	-0.189981702	NA	NA	NA	NA	-0.032497458	NA	3.532787117	NA	7	-260.9330158	537.7020972	239.3455241	3.72E-53
338	3.479420843	-1.262021444	NA	NA	NA	-0.001712498	NA	-0.031843164	NA	3.502959674	NA	7	-260.9363541	537.7087738	239.3522007	3.71E-53
996	19.45352055	-0.876305631	0.172035209	NA	NA	NA	+	-0.054456076	0.598115876	1.89545752	-2.295605615	13	-252.5619921	537.7421659	239.3855928	3.64E-53
382	6.867053982	-1.096978714	NA	0.045883289	-0.005510498	-0.028053644	+	-0.092834965	NA	4.094824433	NA	13	-252.5700833	537.7583484	239.4017753	3.61E-53
948	23.53386496	-0.776749567	-0.535021346	NA	NA	0.035177866	+	NA	-4.113095511	1.86807849	-2.349431001	13	-252.5737209	537.7656237	239.4090506	3.60E-53
276	1.708654675	-1.208790744	-0.142285332	NA	NA	-0.00017289	NA	NA	NA	3.491226043	NA	7	-260.981713	537.7994915	239.4429184	3.54E-53
365	3.561978946	NA	NA	0.041886353	-0.007942902	NA	+	-0.013472185	NA	2.896541768	NA	11	-255.6679086	537.9673961	239.610823	3.26E-53
354	10.96281098	-1.343903054	NA	NA	NA	NA	+	-0.111922309	NA	3.751862609	NA	10	-257.1013852	537.9958738	239.6393007	3.21E-53
439	20.81029354	NA	2.56939246	0.048329092	NA	0.006695784	+	NA	-9.981021141	2.710819994	NA	12	-254.2211189	538.0136663	239.6570932	3.18E-53
755	25.56302025	NA	0.712266609	NA	NA	0.006715161	+	0.022340744	-0.278095272	NA	-3.013178988	12	-254.2234863	538.0184011	239.661828	3.17E-53
487	19.85813207	NA	2.695110831	0.048513338	NA	NA	+	-0.00514654	-9.094568711	2.691411125	NA	12	-254.2243049	538.0200384	239.6634653	3.17E-53
988	18.47159906	-0.917333224	-1.539378813	NA	0.001695941	0.037558281	NA	0.011392496	-3.44424393	1.909313612	-2.324885518	11	-255.7015585	538.0346959	239.6781228	3.15E-53
732	17.6073339	-0.297811746	-0.56755416	NA	0.004563593	0.00832247	NA	0.055547692	0.526671047	NA	-2.981987179	10	-257.1307225	538.0545484	239.6979753	3.12E-53
265	13.29175843	NA	NA	NA	-0.004625127	NA	NA	NA	NA	2.146989072	NA	5	-263.6020984	538.1565777	239.8000046	2.96E-53
987	18.80086286	NA	-0.709723402	NA	0.001601457	0.025080239	NA	0.086865236	-1.941875038	0.558086733	-2.600481755	10	-257.1883983	538.1699	239.8133269	2.94E-53
321	7.519195967	NA	NA	NA	NA	NA	NA	0.059565126	NA	2.03425643	NA	5	-263.6537252	538.2598313	239.9032582	2.81E-53
445	23.35677892	NA	NA	0.050972418	-0.007619741	0.029878982	+	NA	-9.91697345	3.088256707	NA	12	-254.3510387	538.2735059	239.9169328	2.79E-53
259	8.442095445	NA	0.878929035	NA	NA	NA	NA	NA	NA	1.901403354	NA	5	-263.6619323	538.2762455	239.9196724	2.79E-53
479	12.77530175	NA	3.429615422	0.048825431	-0.002561677	-0.014966227	NA	0.003061094	-6.937673089	2.655385719	NA	10	-257.2847843	538.3626721	240.006099	2.67E-53
320	1.487403731	-0.855119889	1.296756715	0.046538163	-0.004213383	-0.04108331	+	NA	NA	3.775198556	NA	13	-252.8918054	538.4017926	240.0452195	2.62E-53
319	7.215687352	NA	2.314087996	0.050657335	-0.00675883	-0.048678225	+	NA	NA	2.814131016	NA	12	-254.4374478	538.4463242	240.0897511	2.56E-53
493	17.00635237	NA	NA	0.052065231	-0.008390353	NA	+	-0.00144887	-5.182347969	3.060519187	NA	12	-254.463288	538.4980046	240.1414315	2.50E-53
273	9.821069953	NA	NA	NA	NA	0.005468275	NA	NA	NA	1.969796056	NA	5	-263.7805011	538.5133832	240.1568101	2.48E-53
385	10.6984451	NA	NA	NA	NA	NA	NA	NA	0.27414302	1.965500119	NA	5	-263.8163459	538.5850727	240.2284996	2.39E-53
359	2.689386565	NA	-0.511680328	0.040002674	NA	NA	+	-0.003180312	NA	2.687265142	NA	11	-256.0067007	538.6449803	240.2884072	2.32E-53
748	23.33843452	-0.359164132	1.489214806	NA	0.011504379	NA	+	-0.013082998	-0.917787681	NA	-3.011649252	13	-253.1491371	538.916456	240.5598829	2.03E-53
700	23.61200817	-0.338813238	1.390819398	NA	0.011403318	0.004963658	+	NA	-1.595093058	NA	-3.012036881	13	-253.1555249	538.9292317	240.5726586	2.01E-53
375	6.348057916	NA	2.883312979	0.047947425	NA	-0.05289661	+	-0.013310094	NA	2.554894087	NA	12	-254.6802817	538.9319919	240.5754188	2.01E-53
636	21.97558726	-0.359638422	1.41181244	NA	0.01127378	-0.004145172	+	-0.013454492	NA	NA	-3.023082038	13	-253.1578058	538.9337935	240.5772204	2.01E-53
501	23.23567492	NA	NA	0.047522257	NA	0.039145593	+	0.007541184	-11.29947643	2.859849138	NA	12	-254.6990389	538.9695063	240.6129332	1.97E-53
298	3.515409266	-1.144775622	NA	NA	0.003343287	NA	+	NA	NA	3.507219844	NA	10	-257.592679	538.9784614	240.6218883	1.96E-53
418	7.612333432	-1.140986589	NA	NA	NA	NA	+	NA	-0.888749394	3.596680491	NA	10	-257.6186507	539.0304048	240.6738317	1.91E-53
292	3.989102496	-1.098572498	0.281988512	NA	NA	NA	+	NA	NA	3.524795775	NA	10	-257.6450984	539.0833003	240.7267272	1.86E-53
306	4.843355859	-1.122094163	NA	NA	NA	-0.000289042	+	NA	NA	3.566812545	NA	10	-257.6602708	539.113645	240.7570719	1.84E-53
289	14.50382131	NA	NA	NA	NA	NA	+	NA	NA	2.143951526	NA	8	-260.3695566	539.1391132	240.7825401	1.81E-53
368	4.281927093	-1.115959334	-1.371212461	0.040250378	-0.00624894	NA	+	-0.092889813	NA	4.197909858	NA	13	-253.2668855	539.1519528	240.7953797	1.80E-53
381	8.943971766	NA	NA	0.051121372	-0.009033371	-0.026521623	+	-0.006504436	NA	3.004502295	NA	12	-254.7924302	539.156289	240.7997159	1.80E-53
762	25.58460526	-0.345394351	NA	NA	0.01010424	0.017716565	+	-0.009666728	-1.490184393	NA	-3.112047233	13	-253.2717946	539.161771	240.8051979	1.79E-53
1018	24.81091408	-0.973193046	NA	NA	0.009165407	0.036764978	+	-0.053900006	-5.387835163	1.819611582	-2.32045792	14	-251.8730548	539.5238873	241.1673142	1.50E-53
410	14.92046941	-1.197424531	NA	NA	-0.002910481	0.046539983	NA	NA	-8.242900015	3.693885586	NA	8	-260.5700963	539.5401925	241.1836194	1.48E-53
466	16.37286599	-1.265068244	NA	NA	NA	0.048763284	NA	-0.025549598	-8.836210549	3.639604208	NA	8	-260.6269299	539.6538598	241.2972867	1.40E-53
404	15.64329821	-1.236320692	-0.404690369	NA	NA	0.055293699	NA	NA	-9.281002632	3.677323176	NA	8	-260.6451838	539.6903676	241.3337945	1.38E-53
1003	21.82109517	NA	1.548832591	NA	0.007439938	NA	+	0.023971458	-0.817283934	0.253892201	-2.733058028	13	-253.5631312	539.7444441	241.387871	1.34E-53
1004	18.51001208	-0.936031328	0.943974344	NA	0.009446473	NA	+	-0.054693406	-0.813499148	1.644820921	-2.347748238	14	-251.9871529	539.7520835	241.3955104	1.33E-53
955	26.37368288	NA	1.331654922	NA	0.007454843	0.015766647	+	NA	-2.976672706	0.283515541	-2.706567789	13	-253.570907	539.7599959	241.4034228	1.33E-53
496	17.50065838	-1.060996112	1.461580042	0.046398568	-0.002788396	NA	+	-0.088540346	-7.586439799	3.994119084	NA	14	-251.9956572	539.7690921	241.4125191	1.32E-53
891	20.49352382	NA	1.288018249	NA	0.007142997	-0.001010964	+	0.024031193	NA	0.250857043	-2.758514691	13	-253.5760708	539.7703235	241.4137504	1.32E-53
892	17.07944887	-0.935327091	0.424539582	NA	0.008819393	0.002472478	+	-0.054609761	NA	1.662040618	-2.384074826	14	-251.9984635	539.7747048	241.4181317	1.32E-53
504	20.35958651	-1.090510007	1.328862449	0.044792158	NA	0.018245666	+	-0.085494223	-10.28555632	3.98336026	NA	14	-252.0015284	539.7808346	241.4242615	1.31E-53
458	7.632085566	-1.290729061	NA	NA	-0.004617451	NA	NA	-0.051406977	-0.570067085	3.693373597	NA	8	-260.6976802	539.7953604	241.4387873	1.31E-53
956	22.16876361	-0.84150824	0.312716107	NA	0.009329642	0.033483667	+	NA	-5.358583322	1.633949209	-2.369851023	14	-252.0166371	539.811052	241.4544789	1.30E-53
346	5.957389353	-1.278025722	NA	NA	-0.004892881	0.000120471	NA	-0.052655275	NA	3.67626613	NA	8	-260.7133926	539.8267851	241.470212	1.28E-53
332	5.992416137	-1.278609273	-0.001175097	NA	-0.004885038	NA	NA	-0.052641759	NA	3.676865553	NA	8	-260.7134125	539.8268251	241.470252	1.28E-53
763	24.85122614	NA	1.408937898	NA	0.008352924	0.010135563	+	0.021906463	-2.200794452	NA	-2.88228119	13	-253.6064844	539.8311506	241.4745775	1.28E-53
1017	25.96737495	NA	NA	NA	0.006390405	0.030061945	+	0.029394965	-3.313355564	0.349981518	-2.766484041	13	-253.6312891	539.88076	241.5241869	1.25E-53
510	21.30920853	-1.105799568	NA	0.045529203	-0.003543077	0.030318163	+	-0.083787394	-10.23434903	4.203324941	NA	14	-252.0633443	539.9044664	241.5478933	1.24E-53
396	5.925545571	-1.167504877	0.552460751	NA	-0.003708563	NA	NA	NA	-1.497930166	3.545487915	NA	8	-260.7812094	539.9624189	241.6058458	1.20E-53
284	2.783515603	-1.178672315	0.047337859	NA	-0.003850166	-0.000528605	NA	NA	NA	3.583733563	NA	8	-260.8306043	540.0612087	241.7046356	1.14E-53
267	9.700887473	NA	1.068682695	NA	-0.005423758	NA	NA	NA	NA	2.093785477	NA	6	-263.3740336	540.102906	241.7463329	1.12E-53
452	6.738130675	-1.255180903	0.381171904	NA	NA	NA	NA	-0.029950959	-1.549910959	3.487370147	NA	8	-260.8798249	540.1596498	241.8030767	1.09E-53
340	3.502936187	-1.274554031	-0.213703816	NA	NA	0.000358592	NA	-0.032555628	NA	3.535743874	NA	8	-260.9329505	540.2659009	241.9093278	1.03E-53
323	4.616114615	NA	0.841476551	NA	NA	NA	NA	0.057264167	NA	1.968503297	NA	6	-263.5092256	540.3732899	242.0167168	9.78E-54
329	9.859298213	NA	NA	NA	-0.00379732	NA	NA	0.045233572	NA	2.168223032	NA	6	-263.5124827	540.3798042	242.0232311	9.75E-54
387	13.83866339	NA	1.80294299	NA	NA	NA	NA	NA	-2.565069457	1.860536004	NA	6	-263.5278504	540.4105395	242.0539664	9.60E-54
281	11.03562998	NA	NA	NA	-0.004932109	0.007138211	NA	NA	NA	2.159660688	NA	6	-263.5359473	540.4267334	242.0701603	9.52E-54
401	21.8293333	NA	NA	NA	NA	0.050479701	NA	NA	-7.887784732	2.066383024	NA	6	-263.5566521	540.4681429	242.1115698	9.32E-54
448	16.99376005	-0.895071329	1.075217861	0.046140339	-0.002423081	0.02134801	+	NA	-10.58201495	3.92348913	NA	14	-252.3509593	540.4796964	242.1231233	9.27E-54
393	11.20289962	NA	NA	NA	-0.004842002	NA	NA	NA	0.634954682	2.147604758	NA	6	-263.5838969	540.5226324	242.1660593	9.07E-54
1011	25.45597076	NA	0.611230968	NA	NA	0.018818516	+	0.028458532	-2.237854066	0.533860434	-2.679681051	13	-253.9768182	540.5718182	242.2152451	8.85E-54
275	9.363655686	NA	1.49544786	NA	NA	-0.009533843	NA	NA	NA	1.852556585	NA	6	-263.6194638	540.5937664	242.2371933	8.76E-54
337	5.898674118	NA	NA	NA	NA	0.005092649	NA	0.058540776	NA	2.034718925	NA	6	-263.6197742	540.5943871	242.237814	8.75E-54
367	5.596331799	NA	-0.934258356	0.045220872	-0.00915339	NA	+	-0.007444299	NA	3.012458793	NA	12	-255.518174	540.6077767	242.2512036	8.70E-54
384	6.667062716	-1.053528169	1.405189002	0.046221097	-0.00434342	-0.041499263	+	-0.096331773	NA	3.910910182	NA	14	-252.4271257	540.6320291	242.275456	8.59E-54
1012	25.67426918	-0.899631388	-0.483391298	NA	NA	0.03413438	+	-0.052885906	-3.99383211	2.02992371	-2.270874764	14	-252.4399129	540.6576036	242.3010305	8.48E-54
449	7.019123965	NA	NA	NA	NA	NA	NA	0.059246526	0.15277974	2.032294734	NA	6	-263.652653	540.6601447	242.3035716	8.47E-54
756	25.84397718	-0.197328989	0.482314816	NA	NA	0.003035567	+	-0.000550644	0.536413534	NA	-3.135249004	13	-254.0421951	540.7025719	242.3459988	8.29E-54
495	20.47976445	NA	2.236406982	0.05071481	-0.005628544	NA	+	-0.007512234	-8.458124965	2.888419619	NA	13	-254.0530478	540.7242774	242.3677043	8.20E-54
447	21.01407691	NA	2.131031215	0.050553204	-0.005566018	0.005344818	+	NA	-9.170750875	2.904529383	NA	13	-254.0533244	540.7248306	242.3682575	8.20E-54
362	9.796879714	-1.357722146	NA	NA	0.002783429	NA	+	-0.109485296	NA	3.698539584	NA	11	-257.05497	540.7415189	242.3849458	8.13E-54
482	13.25979811	-1.357998256	NA	NA	NA	NA	+	-0.110704138	-0.734691943	3.776374529	NA	11	-257.0721353	540.7758496	242.4192765	7.99E-54
356	10.06230441	-1.318150407	0.354952977	NA	NA	NA	+	-0.113131326	NA	3.700733327	NA	11	-257.0764978	540.7845746	242.4280015	7.96E-54
370	10.90384013	-1.343221405	NA	NA	NA	0.000202971	+	-0.111952617	NA	3.751195206	NA	11	-257.1013223	540.8342236	242.4776505	7.76E-54
434	20.36494007	-1.136461392	NA	NA	NA	0.058014096	+	NA	-10.22978583	3.715766213	NA	11	-257.2031388	541.0378566	242.6812835	7.01E-54
503	21.01415738	NA	2.583883879	0.048340074	NA	0.006356964	+	-0.004199183	-9.936232243	2.707057295	NA	13	-254.2201232	541.0584283	242.7018552	6.94E-54
291	10.16853122	NA	1.258419662	NA	NA	NA	+	NA	NA	2.098191258	NA	9	-260.0659646	541.1827767	242.8262036	6.52E-54
509	23.27444768	NA	NA	0.050964271	-0.007607768	0.029948596	+	0.001551173	-9.932520932	3.088991109	NA	13	-254.3509018	541.3199855	242.9634124	6.09E-54
5	11.5523646	NA	NA	0.025299839	NA	NA	NA	NA	NA	NA	NA	4	-266.4166663	541.4583325	243.1017594	5.68E-54
383	8.258896079	NA	2.3628111	0.050724596	-0.006828416	-0.048954847	+	-0.01572887	NA	2.802936466	NA	13	-254.423751	541.4656838	243.1091107	5.66E-54
420	10.53976484	-1.069333193	1.50861856	NA	NA	NA	+	NA	-3.078341449	3.454080358	NA	11	-257.433119	541.4978169	243.1412438	5.57E-54
23	10.1897871	NA	5.243580757	0.036291256	NA	-0.066124498	NA	NA	NA	NA	NA	6	-264.158415	541.6716688	243.3150957	5.11E-54
305	12.56249167	NA	NA	NA	NA	0.005906045	+	NA	NA	2.152297824	NA	9	-260.3208628	541.692573	243.336	5.06E-54
426	6.739322705	-1.171522274	NA	NA	0.003749806	NA	+	NA	-1.050412608	3.536581134	NA	11	-257.5350561	541.7016911	243.345118	5.03E-54
300	2.567635258	-1.119482512	0.328529176	NA	0.003485531	NA	+	NA	NA	3.456943122	NA	11	-257.5719084	541.7753958	243.4188227	4.85E-54
297	14.23965821	NA	NA	NA	0.000823632	NA	+	NA	NA	2.124279841	NA	9	-260.3654599	541.7817673	243.4251942	4.83E-54
417	13.78809429	NA	NA	NA	NA	NA	+	NA	0.209850233	2.14323113	NA	9	-260.3673737	541.7855948	243.4290217	4.83E-54
353	14.70887177	NA	NA	NA	NA	NA	+	-0.002874572	NA	2.14222838	NA	9	-260.3691701	541.7891877	243.4326146	4.82E-54
314	3.734829426	-1.14782616	NA	NA	0.003371266	-0.000772008	+	NA	NA	3.509425855	NA	11	-257.5917923	541.8151635	243.4585904	4.75E-54
308	4.878208812	-1.080469321	0.907996299	NA	NA	-0.008714558	+	NA	NA	3.464420273	NA	11	-257.6072633	541.8461055	243.4895324	4.68E-54
474	16.4731131	-1.273943898	NA	NA	-0.003777109	0.043122155	NA	-0.041990777	-7.605235567	3.756421479	NA	9	-260.4957461	542.0423396	243.6857665	4.24E-54
764	24.21294378	-0.356820359	1.414805342	NA	0.011523749	0.00443445	+	-0.012686484	-1.522084577	NA	-3.013436348	14	-253.1468993	542.0715764	243.7150033	4.18E-54
412	15.12628196	-1.210102722	-0.240428269	NA	-0.002805076	0.049746738	NA	NA	-8.404282591	3.728163751	NA	9	-260.5659198	542.182687	243.8261139	3.96E-54
468	16.80506142	-1.291551607	-0.464046395	NA	NA	0.054644691	NA	-0.027078578	-9.081053551	3.713619749	NA	9	-260.6111833	542.2732141	243.916641	3.78E-54
395	14.53617384	NA	1.888841858	NA	-0.005216391	NA	NA	NA	-2.312797751	2.051308706	NA	7	-263.2648188	542.3657031	244.00913	3.61E-54
460	8.457330222	-1.262436233	0.449732687	NA	-0.004688526	NA	NA	-0.04951387	-1.247479438	3.635409905	NA	9	-260.6790736	542.4089947	244.0524216	3.53E-54
331	6.893195033	NA	1.016025544	NA	-0.004646787	NA	NA	0.039145501	NA	2.115616947	NA	7	-263.3078322	542.4517299	244.0951568	3.46E-54
348	5.956256478	-1.279456726	-0.024764226	NA	-0.004884624	0.000357036	NA	-0.052706237	NA	3.679775002	NA	9	-260.7133469	542.4775412	244.1209681	3.41E-54
283	10.64226728	NA	1.68425294	NA	-0.005459143	-0.009544974	NA	NA	NA	2.046437151	NA	7	-263.3308294	542.4977244	244.1411513	3.38E-54
465	18.66648613	NA	NA	NA	NA	0.054638515	NA	0.066376643	-8.709246101	2.149944699	NA	7	-263.3499414	542.5359484	244.1793753	3.32E-54
451	10.13453056	NA	1.810750928	NA	NA	NA	NA	0.060173861	-2.707666405	1.928917781	NA	7	-263.3610555	542.5581767	244.2016036	3.28E-54
1	18.4169601	NA	NA	NA	NA	NA	NA	NA	NA	NA	NA	3	-268.1033342	542.5758991	244.219326	3.25E-54
409	21.27046089	NA	NA	NA	-0.004276042	0.045793699	NA	NA	-6.822761211	2.221225347	NA	7	-263.3730433	542.5821522	244.2255791	3.24E-54
24	10.58237103	0.470624252	5.598953053	0.041928695	NA	-0.069989979	NA	NA	NA	NA	NA	7	-263.425855	542.6877757	244.3312026	3.07E-54
135	22.49802113	NA	4.31341917	0.033228462	NA	NA	NA	NA	-8.636144566	NA	NA	6	-264.6696929	542.6942245	244.3376514	3.06E-54
403	20.25644475	NA	1.302069325	NA	NA	0.033144344	NA	NA	-7.131269497	1.95629309	NA	7	-263.4373169	542.7106994	244.3541263	3.04E-54
345	7.986473587	NA	NA	NA	-0.004113053	0.006552153	NA	0.042508543	NA	2.178692448	NA	7	-263.4571521	542.7503698	244.3937967	2.98E-54
339	5.528304313	NA	1.450980486	NA	NA	-0.009455577	NA	0.057389508	NA	1.920456312	NA	7	-263.4674227	542.770911	244.4143379	2.95E-54
1020	24.52640076	-0.965098318	0.340297617	NA	0.009480284	0.033129008	+	-0.054147774	-5.310728004	1.786118129	-2.311458199	15	-251.8656506	542.7879049	244.4313318	2.92E-54
6	12.45612545	0.414379171	NA	0.028971605	NA	NA	NA	NA	NA	NA	NA	5	-265.9203512	542.7930835	244.4365104	2.92E-54
457	8.42960998	NA	NA	NA	-0.003982657	NA	NA	0.043433924	0.47458701	2.167861773	NA	7	-263.5024778	542.8410211	244.484448	2.85E-54
1019	24.96851413	NA	1.25409512	NA	0.007384238	0.016825605	+	0.025197924	-3.108230917	0.302322035	-2.715144729	14	-253.5336066	542.844991	244.4884179	2.84E-54
7	6.452118158	NA	1.399397316	0.024091565	NA	NA	NA	NA	NA	NA	NA	5	-266.0131284	542.9786377	244.6220646	2.66E-54
512	20.40405574	-1.070874836	1.175420816	0.045774658	-0.002567607	0.016589027	+	-0.086259169	-9.786853515	4.048133555	NA	15	-251.9658497	542.9883032	244.6317301	2.64E-54
498	24.75751511	-1.343222144	NA	NA	NA	0.053895572	+	-0.104743054	-9.411285555	3.885220904	NA	12	-256.7086615	542.9887516	244.6321785	2.64E-54
13	8.068718189	NA	NA	0.02707694	0.006103963	NA	NA	NA	NA	NA	NA	5	-266.0762473	543.1048755	244.7483024	2.49E-54
419	18.58668356	NA	2.848509122	NA	NA	NA	+	NA	-4.073243457	2.056939568	NA	10	-259.7208073	543.2347181	244.878145	2.34E-54
484	16.24836041	-1.28898272	1.512806433	NA	NA	NA	+	-0.111948931	-2.92177482	3.632290214	NA	12	-256.8780301	543.3274888	244.9709157	2.23E-54
490	12.39777394	-1.376900324	NA	NA	0.003156156	NA	+	-0.107794659	-0.880116603	3.720775208	NA	12	-257.0136723	543.5987733	245.2422002	1.95E-54
307	11.80886011	NA	2.555233424	NA	NA	-0.018560748	+	NA	NA	2.025972365	NA	10	-259.9042544	543.6016123	245.2450393	1.95E-54
21	13.87199219	NA	NA	0.027536522	NA	-0.008882012	NA	NA	NA	NA	NA	5	-266.3293081	543.6109972	245.2544241	1.94E-54
364	8.742058652	-1.329920858	0.389392451	NA	0.00293814	NA	+	-0.110624906	NA	3.639391203	NA	12	-257.0250191	543.6214667	245.2648936	1.93E-54
442	20.49353034	-1.182343263	NA	NA	0.00541822	0.064521096	+	NA	-11.5017042	3.642577354	NA	12	-257.0322394	543.6359074	245.2793343	1.91E-54
372	11.06093355	-1.300912604	1.008149383	NA	NA	-0.009138537	+	-0.113942954	NA	3.636808463	NA	12	-257.0332964	543.6380214	245.2814483	1.91E-54
133	15.48708644	NA	NA	0.027078517	NA	NA	NA	NA	-1.281372418	NA	NA	5	-266.3497094	543.6517997	245.2952266	1.90E-54
378	9.857511028	-1.358515174	NA	NA	0.002792116	-0.000220745	+	-0.109446736	NA	3.699095371	NA	12	-257.0548959	543.6812204	245.3246473	1.87E-54
31	8.492884304	NA	4.992054928	0.03783184	0.004960536	-0.0665775	NA	NA	NA	NA	NA	7	-263.9301383	543.6963422	245.3397691	1.86E-54
136	24.23499194	0.484794556	4.671577174	0.038705339	NA	NA	NA	NA	-9.35962747	NA	NA	7	-263.9322622	543.70059	245.3440169	1.85E-54
3	11.80189822	NA	1.699156052	NA	NA	NA	NA	NA	NA	NA	NA	4	-267.5450261	543.7150522	245.3584791	1.84E-54
433	26.7181547	NA	NA	NA	NA	0.058683704	+	NA	-9.237577299	2.257201925	NA	10	-259.9805472	543.7541979	245.3976248	1.80E-54
69	12.55301661	NA	NA	0.025622163	NA	NA	NA	-0.016828612	NA	NA	NA	5	-266.4030933	543.7585675	245.4019944	1.80E-54
511	21.3422238	NA	2.152819332	0.050583329	-0.005600955	0.004767315	+	-0.006773948	-9.090965975	2.899388009	NA	14	-254.0507408	543.8792594	245.5226863	1.69E-54
299	9.590471931	NA	1.284055365	NA	0.001528996	NA	+	NA	NA	2.060348461	NA	10	-260.0519899	543.8970832	245.5405101	1.68E-54
355	11.04253552	NA	1.285126485	NA	NA	NA	+	-0.013537356	NA	2.08851113	NA	10	-260.0575017	543.9081069	245.5515338	1.67E-54
436	19.92991549	-1.110393459	0.572126873	NA	NA	0.051015277	+	NA	-9.932404379	3.647474228	NA	12	-257.1825603	543.9365493	245.5799762	1.65E-54
428	10.00208055	-1.096022856	1.909691386	NA	0.005680002	NA	+	NA	-3.905596611	3.325240598	NA	12	-257.2553585	544.0821456	245.7255725	1.53E-54
87	11.43413217	NA	5.241776465	0.036527251	NA	-0.066209644	NA	-0.019374947	NA	NA	NA	7	-264.1377219	544.1115094	245.7549363	1.51E-54
151	7.971805404	NA	5.242401306	0.036306388	NA	-0.07451287	NA	NA	1.44882349	NA	NA	7	-264.1499466	544.1359588	245.7793857	1.49E-54
8	7.073126539	0.420466951	1.461136761	0.027896374	NA	NA	NA	NA	NA	NA	NA	6	-265.4887349	544.3323086	245.9757355	1.35E-54
143	21.47589058	NA	4.174370055	0.035901494	0.006625065	NA	NA	NA	-9.323973618	NA	NA	7	-264.2761251	544.3883157	246.0317426	1.31E-54
313	12.37246752	NA	NA	NA	0.000670898	0.005829686	+	NA	NA	2.136138128	NA	10	-260.3181422	544.4293879	246.0728148	1.29E-54
369	12.90900484	NA	NA	NA	NA	0.005971293	+	-0.005157975	NA	2.149244289	NA	10	-260.3196221	544.4323476	246.0757745	1.28E-54
425	13.64024223	NA	NA	NA	0.000767772	NA	+	NA	0.181000344	2.124988918	NA	10	-260.3638539	544.5208113	246.1642382	1.23E-54
361	14.39144137	NA	NA	NA	0.000807892	NA	+	-0.002057844	NA	2.123420494	NA	10	-260.3652636	544.5236307	246.1670576	1.23E-54
481	14.00627343	NA	NA	NA	NA	NA	+	-0.003542125	0.219956964	2.141062764	NA	10	-260.3667919	544.5266873	246.1701142	1.23E-54
9	16.58069533	NA	NA	NA	0.003726862	NA	NA	NA	NA	NA	NA	4	-267.9744382	544.5738763	246.2173032	1.20E-54
316	3.482111198	-1.09910984	1.202768079	NA	0.004293151	-0.012064469	+	NA	NA	3.358005515	NA	12	-257.5023692	544.576167	246.2195939	1.20E-54
2	19.16116684	0.165867674	NA	NA	NA	NA	NA	NA	NA	NA	NA	4	-268.0169546	544.6589092	246.3023361	1.15E-54
17	16.56510218	NA	NA	NA	NA	0.005596743	NA	NA	NA	NA	NA	4	-268.0661188	544.7572376	246.4006645	1.09E-54
129	15.24831624	NA	NA	NA	NA	NA	NA	NA	0.91724133	NA	NA	4	-268.0676361	544.7602723	246.4036992	1.09E-54
459	11.7780116	NA	1.888018865	NA	-0.004371133	NA	NA	0.043467906	-2.477222793	2.073226003	NA	8	-263.183846	544.7676919	246.4111188	1.09E-54
476	16.73820032	-1.290031089	-0.285979298	NA	-0.003659702	0.046923969	NA	-0.042436928	-7.79504612	3.798576979	NA	10	-260.4898311	544.7727657	246.4161926	1.08E-54
65	17.62757673	NA	NA	NA	NA	NA	NA	0.012180841	NA	NA	NA	4	-268.0967178	544.8184357	246.4618626	1.06E-54
411	19.38394842	NA	1.50484932	NA	-0.00482474	0.025189646	NA	NA	-5.813605464	2.111564275	NA	8	-263.2136674	544.8273347	246.4707616	1.05E-54
14	9.839251693	0.344524515	NA	0.029651666	0.004289393	NA	NA	NA	NA	NA	NA	6	-265.7584116	544.8716619	246.5150888	1.03E-54
467	17.26405875	NA	1.238395486	NA	NA	0.038210443	NA	0.065103115	-7.99755789	2.044164404	NA	8	-263.2410797	544.8821594	246.5255863	1.03E-54
473	18.9096597	NA	NA	NA	-0.003216593	0.050438101	NA	0.053367852	-7.777283917	2.254383802	NA	8	-263.2500715	544.9001429	246.5435698	1.02E-54
347	7.827622902	NA	1.635213469	NA	-0.004687047	-0.009615248	NA	0.039416181	NA	2.068513475	NA	8	-263.2640855	544.9281709	246.5715978	1.00E-54
15	4.823489498	NA	1.138132344	0.025472881	0.004674092	NA	NA	NA	NA	NA	NA	6	-265.8210958	544.9970303	246.6404572	9.69E-55
22	14.82319186	0.415103512	NA	0.03111403	NA	-0.008898193	NA	NA	NA	NA	NA	6	-265.8328827	545.0206041	246.664031	9.57E-55
134	16.98404242	0.422987577	NA	0.030949535	NA	NA	NA	NA	-1.45365919	NA	NA	6	-265.8357936	545.026426	246.6698529	9.55E-55
32	9.54146193	0.431805192	5.420150088	0.042379317	0.002948215	-0.069940372	NA	NA	NA	NA	NA	8	-263.3487128	545.0974256	246.7408525	9.21E-55
141	14.35301625	NA	NA	0.030728815	0.007535506	NA	NA	NA	-2.315094888	NA	NA	6	-265.8716455	545.0981296	246.7415565	9.21E-55
29	11.05430137	NA	NA	0.030700497	0.007148476	-0.013560391	NA	NA	NA	NA	NA	6	-265.8789905	545.1128198	246.7562467	9.14E-55
199	23.68798204	NA	4.309752078	0.03344584	NA	NA	NA	-0.018364739	-8.644249714	NA	NA	7	-264.6513739	545.1388134	246.7822403	9.02E-55
70	11.47143574	0.437182597	NA	0.028800746	NA	NA	NA	0.017481686	NA	NA	NA	6	-265.9072701	545.1693789	246.8128058	8.89E-55
19	14.48020554	NA	3.517148922	NA	NA	-0.029464106	NA	NA	NA	NA	NA	5	-267.1333112	545.2190033	246.8624302	8.67E-55
88	10.25115442	0.475170034	5.602871371	0.041919612	NA	-0.070004392	NA	0.005216217	NA	NA	NA	8	-263.4243925	545.248785	246.8922119	8.54E-55
152	9.724317665	0.469317181	5.597510367	0.041918885	NA	-0.073220263	NA	NA	0.55978288	NA	NA	8	-263.4245696	545.2491392	246.8925661	8.54E-55
71	7.538911209	NA	1.393993508	0.024294093	NA	NA	NA	-0.017074348	NA	NA	NA	6	-265.9979062	545.3506512	246.9940781	8.12E-55
131	20.11169849	NA	3.112938241	NA	NA	NA	NA	NA	-4.000661017	NA	NA	5	-267.2338874	545.4201557	247.0635826	7.84E-55
77	7.637663564	NA	NA	0.02700912	0.006220643	NA	NA	0.006051105	NA	NA	NA	6	-266.0746186	545.5040759	247.1475028	7.52E-55
506	24.78827274	-1.373923873	NA	NA	0.004868604	0.06027748	+	-0.10026158	-10.65335653	3.813548662	NA	13	-256.5723786	545.7629389	247.4063658	6.61E-55
4	12.43616626	0.188988663	1.750928966	NA	NA	NA	NA	NA	NA	NA	NA	5	-267.4317224	545.8158257	247.4592526	6.43E-55
144	23.09292075	0.415980385	4.542454381	0.040172813	0.004764574	NA	NA	NA	-9.763750786	NA	NA	8	-263.741229	545.882458	247.5258849	6.22E-55
427	18.31345727	NA	3.148861226	NA	0.004030574	NA	+	NA	-4.673514178	1.950563773	NA	11	-259.6320028	545.8955845	247.5390114	6.18E-55
435	24.33634759	NA	2.333976626	NA	NA	0.030063292	+	NA	-8.139190506	2.131495167	NA	11	-259.6388077	545.9091943	247.5526212	6.14E-55
11	11.14780431	NA	1.593680815	NA	0.002168756	NA	NA	NA	NA	NA	NA	5	-267.5036899	545.9597608	247.6031877	5.99E-55
500	24.27717239	-1.314739905	0.689959955	NA	NA	0.045323163	+	-0.106178489	-9.02763136	3.802663096	NA	13	-256.677769	545.9737198	247.6171467	5.94E-55
85	14.99765249	NA	NA	0.027935097	NA	-0.009013211	NA	-0.018452639	NA	NA	NA	6	-266.313003	545.9808446	247.6242716	5.92E-55
149	11.82018023	NA	NA	0.027632751	NA	-0.016530624	NA	NA	1.318551015	NA	NA	6	-266.3230477	546.0009342	247.6443611	5.86E-55
197	16.5414825	NA	NA	0.027440376	NA	NA	NA	-0.017484195	-1.288367547	NA	NA	6	-266.3351138	546.0250664	247.6684933	5.79E-55
67	11.27418259	NA	1.695363718	NA	NA	NA	NA	0.00837682	NA	NA	NA	5	-267.5419733	546.0363275	247.6797544	5.76E-55
483	19.47497264	NA	2.873748004	NA	NA	NA	+	-0.013790999	-4.069926928	2.047236527	NA	11	-259.7119618	546.0555026	247.6989295	5.71E-55
492	15.56329699	-1.30260667	1.862897178	NA	0.005078142	NA	+	-0.107526368	-3.663230457	3.509192153	NA	13	-256.7375308	546.0932434	247.7366703	5.60E-55
200	23.40265243	0.509796969	4.674399677	0.038439797	NA	NA	NA	0.017055527	-9.385383661	NA	NA	8	-263.9213992	546.2427985	247.8862254	5.20E-55
159	9.524361544	NA	4.986056198	0.037864746	0.005090124	-0.06252065	NA	NA	-0.702735343	NA	NA	8	-263.9282893	546.2565785	247.9000054	5.16E-55
95	8.495322443	NA	4.992091592	0.037832007	0.00495975	-0.066577576	NA	-3.38E-05	NA	NA	NA	8	-263.9301382	546.2602765	247.9037034	5.15E-55
315	10.92730883	NA	2.763896342	NA	0.002897068	-0.020880685	+	NA	NA	1.945107286	NA	11	-259.8572007	546.3459804	247.9894073	4.93E-55
371	12.93903221	NA	2.607307049	NA	NA	-0.018838552	+	-0.017056922	NA	2.012556581	NA	11	-259.8908818	546.4133426	248.0567695	4.77E-55
380	9.697462339	-1.310320675	1.250291615	NA	0.003743902	-0.01195412	+	-0.110966056	NA	3.53894206	NA	13	-256.9542114	546.5266045	248.1700315	4.51E-55
441	26.87012142	NA	NA	NA	0.002174391	0.061298206	+	NA	-9.738043978	2.210160918	NA	11	-259.9524449	546.5364687	248.1798956	4.49E-55
444	19.80962737	-1.143420238	0.977554106	NA	0.00615746	0.0535893	+	NA	-11.19158073	3.516137216	NA	13	-256.9736574	546.5654966	248.2089235	4.42E-55
497	26.58873939	NA	NA	NA	NA	0.058791586	+	0.002490305	-9.262304125	2.258895857	NA	11	-259.9802558	546.5920905	248.2355174	4.36E-55
215	9.199910017	NA	5.240578715	0.036543451	NA	-0.074678211	NA	-0.01945087	1.462617206	NA	NA	8	-264.1290866	546.6581732	248.3016001	4.22E-55
37	12.4569827	NA	NA	0.025544684	NA	NA	+	NA	NA	NA	NA	8	-264.1336149	546.6672298	248.3106567	4.20E-55
16	5.994513795	0.377887594	1.313773192	0.028410321	0.002691677	NA	NA	NA	NA	NA	NA	7	-265.4287251	546.6935158	248.3369427	4.15E-55
363	10.40971046	NA	1.306638542	NA	0.001446234	NA	+	-0.012207071	NA	2.053744246	NA	11	-260.0451267	546.7218324	248.3652593	4.09E-55
72	6.089804675	0.443449795	1.461700771	0.027732498	NA	NA	NA	0.017425654	NA	NA	NA	7	-265.4760549	546.7881754	248.4316023	3.96E-55
73	14.33149197	NA	NA	NA	0.004301132	NA	NA	0.030370443	NA	NA	NA	5	-267.9370261	546.8264332	248.4698601	3.88E-55
10	17.4249368	0.114248063	NA	NA	0.003053293	NA	NA	NA	NA	NA	NA	5	-267.9374378	546.8272565	248.4706834	3.88E-55
25	15.27400731	NA	NA	NA	0.003519394	0.004264063	NA	NA	NA	NA	NA	5	-267.9530443	546.8584695	248.5018964	3.82E-55
137	14.64951103	NA	NA	NA	0.003476447	NA	NA	NA	0.595222797	NA	NA	5	-267.9598217	546.8720243	248.5154512	3.79E-55
18	17.06480952	0.178051445	NA	NA	NA	0.006496622	NA	NA	NA	NA	NA	5	-267.9675062	546.8873934	248.5308203	3.76E-55
130	15.73528974	0.172051911	NA	NA	NA	NA	NA	NA	0.999328217	NA	NA	5	-267.9750375	546.9024559	248.5458828	3.74E-55
66	17.26006012	0.20914973	NA	NA	NA	NA	NA	0.032270899	NA	NA	NA	5	-267.9766699	546.9057208	248.5491477	3.73E-55
207	20.91904874	NA	4.171952385	0.035882904	0.006817654	NA	NA	0.008135211	-9.340378194	NA	NA	8	-264.2728244	546.9456488	248.5890757	3.66E-55
142	15.63210752	0.330591603	NA	0.032883078	0.005614093	NA	NA	NA	-2.142001778	NA	NA	7	-265.5848248	547.0057151	248.649142	3.55E-55
30	12.37691891	0.324011037	NA	0.032859844	0.005353144	-0.012221403	NA	NA	NA	NA	NA	7	-265.6006073	547.0372801	248.680707	3.49E-55
81	15.86177083	NA	NA	NA	NA	0.005528183	NA	0.011199148	NA	NA	NA	5	-268.0605166	547.0734141	248.716841	3.43E-55
193	14.61081261	NA	NA	NA	NA	NA	NA	0.010738518	0.900311287	NA	NA	5	-268.0625025	547.077386	248.7208129	3.42E-55
145	16.19683063	NA	NA	NA	NA	0.004241422	NA	NA	0.236423895	NA	NA	5	-268.0659297	547.0842403	248.7276672	3.41E-55
33	20.93227166	NA	NA	NA	NA	NA	+	NA	NA	NA	NA	7	-265.6872666	547.2105988	248.8540257	3.20E-55
377	12.68374154	NA	NA	NA	0.000634609	0.005890469	+	-0.00448163	NA	2.134362604	NA	11	-260.3172136	547.2660062	248.9094331	3.12E-55
475	17.32472493	NA	1.418999304	NA	-0.003794791	0.030835122	NA	0.049781939	-6.787699228	2.149863223	NA	9	-263.108528	547.2679034	248.9113303	3.11E-55
78	7.833154991	0.378673621	NA	0.029419502	0.004687893	NA	NA	0.03130481	NA	NA	NA	7	-265.71827	547.2726056	248.9160325	3.10E-55
489	13.81054497	NA	NA	NA	0.000744266	NA	+	-0.002691608	0.18955007	2.123910544	NA	11	-260.3635208	547.3586205	249.0020474	2.97E-55
20	14.91348709	0.162078036	3.515762077	NA	NA	-0.028608176	NA	NA	NA	NA	NA	6	-267.0492782	547.4533951	249.096822	2.84E-55
79	4.7311832	NA	1.136910347	0.025467064	0.00470388	NA	NA	0.001281146	NA	NA	NA	7	-265.8210174	547.4781004	249.1215273	2.80E-55
86	13.89699836	0.436350136	NA	0.030925412	NA	-0.008814552	NA	0.016139576	NA	NA	NA	7	-265.8217295	547.4795245	249.1229514	2.80E-55
198	16.00946233	0.446473752	NA	0.030772199	NA	NA	NA	0.017823048	-1.461416676	NA	NA	7	-265.8221705	547.4804067	249.1238336	2.80E-55
150	15.56855998	0.417678902	NA	0.031102317	NA	-0.006192531	NA	NA	-0.470315017	NA	NA	7	-265.8321126	547.5002908	249.1437177	2.77E-55
27	13.87788909	NA	3.402669505	NA	0.001861912	-0.029063852	NA	NA	NA	NA	NA	6	-267.1032471	547.5613329	249.2047598	2.69E-55
205	13.64203563	NA	NA	0.030708757	0.007782562	NA	NA	0.010464637	-2.341418405	NA	NA	7	-265.8664297	547.568925	249.2123519	2.68E-55
157	13.41902904	NA	NA	0.030795868	0.007440409	-0.004378459	NA	NA	-1.615887633	NA	NA	7	-265.8697356	547.5755368	249.2189637	2.67E-55
93	10.42944815	NA	NA	0.030671185	0.007344064	-0.0136399	NA	0.008591186	NA	NA	NA	7	-265.8754649	547.5869954	249.2304223	2.65E-55
132	20.66955383	0.182812257	3.155207657	NA	NA	NA	NA	NA	-3.976434694	NA	NA	6	-267.1266991	547.608237	249.2516639	2.63E-55
83	13.93445399	NA	3.515300081	NA	NA	-0.029501644	NA	0.008741071	NA	NA	NA	6	-267.1301615	547.6151618	249.2585887	2.62E-55
147	13.08929817	NA	3.520816073	NA	NA	-0.034679373	NA	NA	0.898813362	NA	NA	6	-267.1304454	547.6157295	249.2591564	2.62E-55
38	14.29612592	0.522570041	NA	0.03032683	NA	NA	+	NA	NA	NA	NA	9	-263.3006741	547.6521957	249.2956226	2.57E-55
139	19.53472384	NA	3.027607821	NA	0.002576206	NA	NA	NA	-4.104533252	NA	NA	6	-267.176075	547.7069888	249.3504157	2.50E-55
96	8.39076469	0.441608236	5.412206898	0.042401805	0.003280744	-0.069979742	NA	0.016272984	NA	NA	NA	9	-263.3354268	547.721701	249.3651279	2.48E-55
160	10.52087055	0.431739002	5.414387617	0.04240987	0.00307159	-0.066087162	NA	NA	-0.66737101	NA	NA	9	-263.3470169	547.7448812	249.3883081	2.45E-55
195	19.4361499	NA	3.116571877	NA	NA	NA	NA	0.011766472	-4.02960951	NA	NA	6	-267.228034	547.8109066	249.4543335	2.37E-55
216	9.417985546	0.473804945	5.601385524	0.041910186	NA	-0.073164405	NA	0.005117142	0.547652727	NA	NA	9	-263.4231626	547.8971727	249.5405996	2.27E-55
68	10.60460943	0.230870414	1.748752356	NA	NA	NA	NA	0.031222708	NA	NA	NA	6	-267.3950047	548.1448481	249.788275	2.01E-55
12	12.03019294	0.169875793	1.69131055	NA	0.001126932	NA	NA	NA	NA	NA	NA	6	-267.4215114	548.1978615	249.8412884	1.95E-55
75	9.795185481	NA	1.564933632	NA	0.002572257	NA	NA	0.019557695	NA	NA	NA	6	-267.4886521	548.332143	249.9755699	1.83E-55
45	9.202981502	NA	NA	0.023528179	0.009486374	NA	+	NA	NA	NA	NA	9	-263.6533036	548.3574546	250.0008815	1.81E-55
41	15.94553283	NA	NA	NA	0.011699379	NA	+	NA	NA	NA	NA	8	-264.9988686	548.3977372	250.0411641	1.77E-55
55	13.51223167	NA	4.775590508	0.033481048	NA	-0.062598623	+	NA	NA	NA	NA	10	-262.3119453	548.4169941	250.060421	1.75E-55
213	12.76583706	NA	NA	0.028059996	NA	-0.017562927	NA	-0.019338986	1.470933854	NA	NA	7	-266.3052499	548.4465653	250.0899922	1.73E-55
208	21.45809355	0.433966916	4.547490645	0.040209208	0.005243189	NA	NA	0.025431285	-9.825831658	NA	NA	9	-263.7114829	548.4738133	250.1172402	1.70E-55
35	14.28612916	NA	1.826001064	NA	NA	NA	+	NA	NA	NA	NA	8	-265.1248596	548.6497192	250.2931461	1.56E-55
443	24.36221078	NA	2.626828537	NA	0.004239826	0.031697361	+	NA	-8.996749845	2.02323577	NA	12	-259.5399504	548.6513293	250.2947562	1.56E-55
508	24.11146403	-1.334842061	1.03682372	NA	0.005637136	0.048556325	+	-0.101539599	-10.30063455	3.677943699	NA	14	-256.5043208	548.7864195	250.4298464	1.46E-55
53	15.78368932	NA	NA	0.03115919	NA	-0.016003831	+	NA	NA	NA	NA	9	-263.8771888	548.805225	250.4486519	1.44E-55
491	18.98485328	NA	3.162079934	NA	0.003961436	NA	+	-0.010370571	-4.660052886	1.945271904	NA	12	-259.626979	548.8253866	250.4688135	1.43E-55
499	24.76118807	NA	2.363981383	NA	NA	0.029294435	+	-0.008865396	-8.033774353	2.123499842	NA	12	-259.6351754	548.8417793	250.4852062	1.42E-55
165	19.64708052	NA	NA	0.030392105	NA	NA	+	NA	-2.530077577	NA	NA	9	-263.8973812	548.8456098	250.4890367	1.41E-55
223	9.492915668	NA	4.985384869	0.037862234	0.00510451	-0.062481932	NA	0.000567541	-0.709218779	NA	NA	9	-263.9282732	548.9073938	250.5508207	1.37E-55
39	9.680269777	NA	0.983278523	0.02302591	NA	NA	+	NA	NA	NA	NA	9	-263.9772072	549.0052618	250.6486887	1.31E-55
74	14.56320738	0.162836345	NA	NA	0.003593263	NA	NA	0.04337028	NA	NA	NA	6	-267.86798	549.0907987	250.7342256	1.25E-55
101	15.18072687	NA	NA	0.025754536	NA	NA	+	-0.042636038	NA	NA	NA	9	-264.0484585	549.1477644	250.7911913	1.22E-55
26	15.92569924	0.130242464	NA	NA	0.002718357	0.005248974	NA	NA	NA	NA	NA	6	-267.9058807	549.1666	250.8100269	1.20E-55
138	15.12759234	0.125326786	NA	NA	0.002694249	NA	NA	NA	0.730797599	NA	NA	6	-267.9158954	549.1866295	250.8300564	1.19E-55
89	13.24594384	NA	NA	NA	0.004090638	0.003891279	NA	0.028871863	NA	NA	NA	6	-267.9193496	549.1935379	250.8369649	1.19E-55
80	4.342788093	0.406686919	1.293522934	0.028237942	0.003065925	NA	NA	0.026612256	NA	NA	NA	8	-265.4004775	549.2009551	250.844382	1.18E-55
167	25.63426227	NA	3.861274903	0.031441627	NA	NA	+	NA	-8.375296943	NA	NA	10	-262.706062	549.2052275	250.8486544	1.18E-55
201	12.84518567	NA	NA	NA	0.004064654	NA	NA	0.028620377	0.497134888	NA	NA	6	-267.9269972	549.208833	250.8522599	1.18E-55
82	15.16912926	0.22102034	NA	NA	NA	0.006500041	NA	0.03213348	NA	NA	NA	6	-267.927431	549.2097007	250.8531276	1.18E-55
56	14.72574656	0.554631931	5.102392176	0.039660572	NA	-0.06695675	+	NA	NA	NA	NA	11	-261.2965221	549.2246232	250.8680501	1.17E-55
194	14.01912648	0.213331295	NA	NA	NA	NA	NA	0.031021562	0.966593154	NA	NA	6	-267.9378093	549.2304572	250.8738841	1.17E-55
153	17.13248864	NA	NA	NA	0.003697699	0.01129966	NA	NA	-1.237378203	NA	NA	6	-267.9481283	549.2510954	250.8945223	1.15E-55
379	11.93673925	NA	2.80159516	NA	0.002809161	-0.021039805	+	-0.014842429	NA	1.936063709	NA	12	-259.8470587	549.2655459	250.9089728	1.15E-55
34	22.3721677	0.267887197	NA	NA	NA	NA	+	NA	NA	NA	NA	8	-265.4429151	549.2858302	250.9292571	1.13E-55
146	17.91415981	0.180515709	NA	NA	NA	0.009595767	NA	NA	-0.539493698	NA	NA	6	-267.9665447	549.2879282	250.9313551	1.13E-55
206	13.64090267	0.369590781	NA	0.032667362	0.006025129	NA	NA	0.034498203	-2.201095502	NA	NA	8	-265.536015	549.4720299	251.1154568	1.03E-55
505	26.61249093	NA	NA	NA	0.002217125	0.061556063	+	0.004978294	-9.795769958	2.212527523	NA	12	-259.9512836	549.4739958	251.1174227	1.03E-55
209	15.63278526	NA	NA	NA	NA	0.004666822	NA	0.01111241	0.150425528	NA	NA	6	-268.0604404	549.4757195	251.1191464	1.03E-55
94	10.43267479	0.359738666	NA	0.032584026	0.005690054	-0.01219628	NA	0.031116681	NA	NA	NA	8	-265.5609991	549.5219982	251.1654252	1.01E-55
158	15.6447009	0.330627994	NA	0.032881842	0.005614729	5.62E-05	NA	NA	-2.150968045	NA	NA	8	-265.5848245	549.569649	251.2130759	9.85E-56
97	23.10870131	NA	NA	NA	NA	NA	+	-0.032866998	NA	NA	NA	8	-265.6432979	549.6865958	251.3300227	9.29E-56
43	8.73254491	NA	1.936231409	NA	0.012322353	NA	+	NA	NA	NA	NA	9	-264.3362951	549.7234376	251.3668645	9.12E-56
49	19.62276237	NA	NA	NA	NA	0.003973102	+	NA	NA	NA	NA	8	-265.6681455	549.7362909	251.3797178	9.06E-56
161	19.02344187	NA	NA	NA	NA	NA	+	NA	0.549601922	NA	NA	8	-265.6743307	549.7486615	251.3920884	9.00E-56
166	22.8543254	0.545431839	NA	0.035957527	NA	NA	+	NA	-2.949964131	NA	NA	10	-262.980022	549.7531475	251.3965744	8.98E-56
168	29.53565649	0.596793586	4.270863748	0.037358469	NA	NA	+	NA	-9.43104477	NA	NA	11	-261.5799251	549.7914291	251.434856	8.81E-56
63	9.648069601	NA	5.139381055	0.030592503	0.011367764	-0.065475609	+	NA	NA	NA	NA	11	-261.5872927	549.8061644	251.4495913	8.75E-56
54	17.97780585	0.52904183	NA	0.035781206	NA	-0.016507617	+	NA	NA	NA	NA	10	-263.0225843	549.838272	251.4816989	8.61E-56
84	13.14501332	0.202772439	3.510962226	NA	NA	-0.028565046	NA	0.030121965	NA	NA	NA	7	-267.0168937	549.869853	251.5132799	8.47E-56
28	14.56149379	0.146042918	3.458013305	NA	0.000943228	-0.02848044	NA	NA	NA	NA	NA	7	-267.0422828	549.9206312	251.5640581	8.26E-56
148	14.40686319	0.160795771	3.517660935	NA	NA	-0.030497423	NA	NA	0.324070471	NA	NA	7	-267.0489133	549.9338921	251.577319	8.21E-56
196	18.77869356	0.231318345	3.182465716	NA	NA	NA	NA	0.03584189	-4.070590324	NA	NA	7	-267.0798236	549.9957129	251.6391398	7.96E-56
91	12.6446912	NA	3.376300493	NA	0.002201261	-0.02903575	NA	0.017927262	NA	NA	NA	7	-267.0911734	550.0184124	251.6618393	7.87E-56
175	23.6601437	NA	4.609887937	0.028869601	0.013726836	NA	+	NA	-9.88876593	NA	NA	11	-261.69478	550.0211389	251.6645658	7.86E-56
214	14.9696692	0.441236047	NA	0.030898555	NA	-0.004759554	NA	0.016928476	-0.704846801	NA	NA	8	-265.8200264	550.0400528	251.6834797	7.78E-56
155	13.62470973	NA	3.405307851	NA	0.001836036	-0.030051528	NA	NA	0.16867695	NA	NA	7	-267.1031517	550.042369	251.6857959	7.77E-56
140	20.22230644	0.155458186	3.096285399	NA	0.001573122	NA	NA	NA	-4.039726835	NA	NA	7	-267.1071587	550.0503829	251.6938098	7.74E-56
51	17.46330464	NA	4.321477825	NA	NA	-0.036798962	+	NA	NA	NA	NA	9	-264.5173754	550.0855982	251.7290251	7.61E-56
211	12.71613549	NA	3.518733388	NA	NA	-0.034226509	NA	0.008027917	0.815433589	NA	NA	7	-267.1278246	550.0917147	251.7351416	7.58E-56
40	11.52351649	0.520389584	0.964564362	0.027822109	NA	NA	+	NA	NA	NA	NA	10	-263.1530394	550.0991822	251.7426091	7.56E-56
221	12.8541235	NA	NA	0.030768287	0.007689018	-0.003832647	NA	0.010028295	-1.728275686	NA	NA	8	-265.8649752	550.1299504	251.7733773	7.44E-56
203	17.99544536	NA	3.016617364	NA	0.003052462	NA	NA	0.02474428	-4.177811576	NA	NA	7	-267.1526147	550.141295	251.784722	7.40E-56
46	12.2760151	0.432811791	NA	0.028591113	0.004469266	NA	+	NA	NA	NA	NA	10	-263.2240152	550.2411339	251.8845608	7.04E-56
163	24.92410824	NA	3.774176218	NA	NA	NA	+	NA	-5.088564611	NA	NA	9	-264.6388091	550.3284656	251.9718925	6.74E-56
102	13.36896731	0.543271401	NA	0.030460138	NA	NA	+	0.015099516	NA	NA	NA	10	-263.2918517	550.3768069	252.0202338	6.58E-56
224	9.60166008	0.44197064	5.404410354	0.042442247	0.003455089	-0.06501082	NA	0.017016313	-0.860922652	NA	NA	10	-263.3326311	550.4583656	252.1017925	6.31E-56
173	17.0336601	NA	NA	0.028771002	0.010024607	NA	+	NA	-2.808162904	NA	NA	10	-263.3584432	550.5099898	252.1534167	6.15E-56
76	9.711415119	0.209763189	1.661264758	NA	0.001637236	NA	NA	0.036409249	NA	NA	NA	7	-267.3739282	550.583922	252.2273489	5.93E-56
61	12.75962811	NA	NA	0.02864776	0.00931336	-0.015452891	+	NA	NA	NA	NA	10	-263.4080767	550.6092569	252.2526838	5.85E-56
36	15.5008935	0.31216666	1.963318847	NA	NA	NA	+	NA	NA	NA	NA	9	-264.7990213	550.64889	252.2923169	5.74E-56
171	22.03833091	NA	4.624106552	NA	0.015549649	NA	+	NA	-6.98404238	NA	NA	10	-263.429013	550.6511295	252.2945564	5.73E-56
47	5.920395199	NA	1.153550295	0.020244898	0.0100732	NA	+	NA	NA	NA	NA	10	-263.4348948	550.662893	252.3063199	5.70E-56
59	11.92505553	NA	4.820804049	NA	0.014047519	-0.042878636	+	NA	NA	NA	NA	10	-263.4821236	550.7573507	252.4007776	5.44E-56
42	17.20052994	0.120106723	NA	NA	0.010405595	NA	+	NA	NA	NA	NA	9	-264.9596636	550.9701747	252.6136016	4.89E-56
119	16.89342671	NA	4.904904561	0.032974675	NA	-0.062677869	+	-0.052306171	NA	NA	NA	11	-262.1743657	550.9803103	252.6237372	4.86E-56
105	17.51888908	NA	NA	NA	0.011655595	NA	+	-0.024690358	NA	NA	NA	9	-264.9759147	551.0026769	252.6461038	4.81E-56
109	11.28966901	NA	NA	0.023536991	0.00907006	NA	+	-0.027586988	NA	NA	NA	10	-263.6167724	551.0266482	252.6700751	4.75E-56
57	15.01216441	NA	NA	NA	0.011618181	0.002955781	+	NA	NA	NA	NA	9	-264.9880069	551.0268612	252.6702881	4.75E-56
169	15.58744953	NA	NA	NA	0.011661132	NA	+	NA	0.107961089	NA	NA	9	-264.9983569	551.0475613	252.6909882	4.70E-56
99	17.41400489	NA	1.96648505	NA	NA	NA	+	-0.056478278	NA	NA	NA	9	-265.0058751	551.0625976	252.7060245	4.67E-56
183	13.18341205	NA	4.776872436	0.033473534	NA	-0.063818011	+	NA	0.211283804	NA	NA	11	-262.3117589	551.2550967	252.8985236	4.24E-56
117	18.11924188	NA	NA	0.03077301	NA	-0.015201646	+	-0.035484865	NA	NA	NA	10	-263.8162285	551.4255605	253.0689874	3.89E-56
229	21.48278312	NA	NA	0.030357642	NA	NA	+	-0.035481165	-2.390852856	NA	NA	10	-263.8387884	551.4706803	253.1141072	3.81E-56
103	12.83051036	NA	1.108093267	0.022711113	NA	NA	+	-0.05148178	NA	NA	NA	10	-263.8513935	551.4958905	253.1393174	3.76E-56
90	13.17348956	0.176778912	NA	NA	0.003279939	0.005028066	NA	0.042481372	NA	NA	NA	7	-267.8391642	551.514394	253.1578209	3.72E-56
202	12.67471845	0.170304433	NA	NA	0.003277078	NA	NA	0.041711989	0.632615453	NA	NA	7	-267.8520384	551.5401424	253.1835693	3.68E-56
181	16.21187758	NA	NA	0.031169806	NA	-0.014429314	+	NA	-0.275644493	NA	NA	10	-263.8768853	551.5468741	253.190301	3.66E-56
154	18.1927555	0.133486489	NA	NA	0.002908986	0.013757015	NA	NA	-1.494186165	NA	NA	7	-267.8987671	551.6335998	253.2770267	3.51E-56
64	11.57929931	0.429630785	5.24603605	0.03709241	0.00743455	-0.06802555	+	NA	NA	NA	NA	12	-261.0335989	551.6386264	253.2820533	3.50E-56
217	15.73481376	NA	NA	NA	0.004388601	0.013875374	NA	0.031189491	-1.763106742	NA	NA	7	-267.909563	551.6551916	253.2986185	3.47E-56
210	16.67605814	0.227103206	NA	NA	NA	0.012226624	NA	0.033279717	-0.998497133	NA	NA	7	-267.9241909	551.6844474	253.3278743	3.42E-56
507	24.61585907	NA	2.641313941	NA	0.004205438	0.031257828	+	-0.005210203	-8.930929723	2.019597842	NA	13	-259.5386862	551.6955543	253.3389812	3.40E-56
231	28.75364316	NA	3.967066038	0.030918343	NA	NA	+	-0.049342299	-8.341311002	NA	NA	11	-262.585071	551.8017209	253.4451478	3.23E-56
50	20.60906205	0.279787373	NA	NA	NA	0.005578589	+	NA	NA	NA	NA	9	-265.4055562	551.8619598	253.5053867	3.13E-56
162	19.9734446	0.273480481	NA	NA	NA	NA	+	NA	0.702771507	NA	NA	9	-265.4217766	551.8944006	253.5378275	3.08E-56
98	22.73329689	0.260863289	NA	NA	NA	NA	+	-0.005905004	NA	NA	NA	9	-265.4416475	551.9341425	253.5775694	3.02E-56
176	25.83210462	0.409561135	4.655028078	0.034909894	0.010025959	NA	+	NA	-10.15039184	NA	NA	12	-261.1921751	551.9557788	253.5992057	2.99E-56
222	14.44738239	0.372990246	NA	0.032578724	0.006082011	0.003836882	NA	0.035429148	-2.815967057	NA	NA	9	-265.5346367	552.1201209	253.7635478	2.75E-56
184	17.493728	0.563896018	5.096325608	0.03958666	NA	-0.057219262	+	NA	-1.682003674	NA	NA	12	-261.2855495	552.1425276	253.7859545	2.72E-56
120	15.27113747	0.531246868	5.106353903	0.039868549	NA	-0.06694554	+	-0.013764822	NA	NA	NA	12	-261.292723	552.1568746	253.8003015	2.70E-56
52	18.4490299	0.297103782	4.433773483	NA	NA	-0.036263047	+	NA	NA	NA	NA	10	-264.2162648	552.2256331	253.86906	2.61E-56
113	21.75250574	NA	NA	NA	NA	0.004591461	+	-0.035328306	NA	NA	NA	9	-265.6179042	552.2866558	253.9300827	2.53E-56
225	20.90395172	NA	NA	NA	NA	NA	+	-0.035782184	0.687139076	NA	NA	9	-265.6233379	552.2975232	253.9409501	2.52E-56
107	11.38890854	NA	2.018387852	NA	0.011937456	NA	+	-0.042069441	NA	NA	NA	10	-264.2588665	552.3108364	253.9542633	2.50E-56
44	10.07526899	0.160241451	2.00064694	NA	0.010748947	NA	+	NA	NA	NA	NA	10	-264.2647743	552.3226521	253.966079	2.49E-56
164	26.36409207	0.32022772	3.983451082	NA	NA	NA	+	NA	-5.234521956	NA	NA	10	-264.2874429	552.3679893	254.0114162	2.43E-56
177	21.37495657	NA	NA	NA	NA	0.010227753	+	NA	-1.098222947	NA	NA	9	-265.6638908	552.3786291	254.022056	2.42E-56
92	12.40580701	0.184836269	3.424427393	NA	0.00135428	-0.02832786	NA	0.034022903	NA	NA	NA	8	-267.0026181	552.4052362	254.0486631	2.39E-56
174	20.54040766	0.446356151	NA	0.034275443	0.004828586	NA	+	NA	-2.952867544	NA	NA	11	-262.8985831	552.4287451	254.072172	2.36E-56
212	13.36679285	0.203663247	3.510051844	NA	NA	-0.027695243	NA	0.030337733	-0.149511151	NA	NA	8	-267.0168179	552.4336359	254.0770628	2.35E-56
156	14.55556915	0.146037557	3.458071883	NA	0.00094264	-0.028503461	NA	NA	0.003933999	NA	NA	8	-267.0422828	552.4845656	254.1279925	2.29E-56
204	17.8391399	0.202873923	3.104104292	NA	0.002088223	NA	NA	0.041977802	-4.159259102	NA	NA	8	-267.0455699	552.4911398	254.1345667	2.28E-56
230	21.5145756	0.581070704	NA	0.03637744	NA	NA	+	0.026772991	-3.064005803	NA	NA	11	-262.9516551	552.5348891	254.178316	2.24E-56
62	15.46768856	0.427770767	NA	0.034291322	0.004710715	-0.016387748	+	NA	NA	NA	NA	11	-262.9530291	552.5376372	254.1810641	2.23E-56
115	21.04928651	NA	4.458869134	NA	NA	-0.036928975	+	-0.062094528	NA	NA	NA	10	-264.3755366	552.5441766	254.1876035	2.23E-56
219	12.89664093	NA	3.373263891	NA	0.002236354	-0.027970068	NA	0.018234552	-0.182502986	NA	NA	8	-267.0910663	552.5821327	254.2255596	2.18E-56
182	23.6113015	0.548026003	NA	0.035867579	NA	0.003224261	+	NA	-3.459996431	NA	NA	11	-262.97897	552.5895189	254.2329458	2.18E-56
127	12.10756225	NA	5.211059033	0.030375886	0.010870334	-0.065403399	+	-0.035431943	NA	NA	NA	12	-261.5242954	552.6200195	254.2634464	2.14E-56
191	15.54853863	NA	5.148000209	0.030473416	0.012398597	-0.042555891	+	NA	-4.016512665	NA	NA	12	-261.5244484	552.6203254	254.2637523	2.14E-56
118	16.70855913	0.559272482	NA	0.036064736	NA	-0.016885025	+	0.022283648	NA	NA	NA	11	-263.0031932	552.6379654	254.2813923	2.12E-56
48	8.567871499	0.40681426	1.101186442	0.025337385	0.005671209	NA	+	NA	NA	NA	NA	11	-263.0303236	552.6922261	254.335653	2.07E-56
232	28.78949051	0.6194601	4.260723563	0.037559999	NA	NA	+	0.015800009	-9.487835239	NA	NA	12	-261.5704256	552.7122797	254.3557066	2.05E-56
179	17.4055548	NA	4.32181747	NA	NA	-0.037009587	+	NA	0.036352291	NA	NA	10	-264.5173704	552.8278443	254.4712712	1.93E-56
227	27.7885956	NA	3.858860626	NA	NA	NA	+	-0.053245836	-4.993113917	NA	NA	10	-264.5296152	552.8523339	254.4957608	1.91E-56
239	25.50722435	NA	4.64758057	0.028648562	0.013306908	NA	+	-0.028261806	-9.823000106	NA	NA	12	-261.6549152	552.8812589	254.5246858	1.88E-56
104	11.22157438	0.528720289	0.950993712	0.027906689	NA	NA	+	0.005715496	NA	NA	NA	11	-263.1518565	552.935292	254.5787189	1.83E-56
110	11.83646523	0.451298132	NA	0.028702641	0.004273287	NA	+	0.009594025	NA	NA	NA	11	-263.2208146	553.0732082	254.7166351	1.71E-56
237	18.19609798	NA	NA	0.028627168	0.009732718	NA	+	-0.018323724	-2.727987018	NA	NA	11	-263.3424341	553.3164472	254.9598741	1.51E-56
189	18.36991294	NA	NA	0.028531532	0.010289358	0.006400078	+	NA	-3.815606671	NA	NA	11	-263.3542802	553.3401394	254.9835663	1.49E-56
100	16.7342453	0.283464592	2.000415863	NA	NA	NA	+	-0.022943602	NA	NA	NA	10	-264.781005	553.3551134	254.9985403	1.48E-56
235	24.18893104	NA	4.644052164	NA	0.01527298	NA	+	-0.037873268	-6.871295094	NA	NA	11	-263.3697658	553.3711106	255.0145375	1.47E-56
111	8.465837645	NA	1.232151176	0.020032876	0.009560721	NA	+	-0.03660896	NA	NA	NA	11	-263.3711464	553.3738717	255.0172986	1.47E-56
172	22.85699637	0.123078546	4.657219738	NA	0.014303789	NA	+	NA	-6.915842499	NA	NA	11	-263.3853034	553.4021857	255.0456126	1.45E-56
125	14.21713955	NA	NA	0.028505823	0.009007006	-0.015004573	+	-0.020633142	NA	NA	NA	11	-263.3877074	553.4069938	255.0504207	1.45E-56
123	14.76053557	NA	4.888570426	NA	0.013597918	-0.042811039	+	-0.0431444	NA	NA	NA	11	-263.3971749	553.4259288	255.0693557	1.43E-56
187	18.78915042	NA	4.836049813	NA	0.015125081	-0.016614175	+	NA	-4.628292927	NA	NA	11	-263.403798	553.4391749	255.0826018	1.42E-56
60	12.73954997	0.11567464	4.850682653	NA	0.012933109	-0.042411543	+	NA	NA	NA	NA	11	-263.4432294	553.5180378	255.1614647	1.37E-56
185	22.15169282	NA	NA	NA	0.012572134	0.029920061	+	NA	-4.727904399	NA	NA	10	-264.9111817	553.6154668	255.2588937	1.30E-56
58	16.09837545	0.131600946	NA	NA	0.010194672	0.003841549	+	NA	NA	NA	NA	10	-264.9417161	553.6765357	255.3199626	1.26E-56
106	17.83197517	0.100472367	NA	NA	0.010560207	NA	+	-0.012540916	NA	NA	NA	10	-264.9545026	553.7021086	255.3455355	1.25E-56
170	16.48697646	0.123494152	NA	NA	0.01029483	NA	+	NA	0.225299539	NA	NA	10	-264.9574752	553.7080539	255.3514808	1.24E-56
121	16.57222286	NA	NA	NA	0.011547419	0.003341639	+	-0.026283257	NA	NA	NA	10	-264.9620932	553.7172898	255.3607167	1.24E-56
233	16.89656466	NA	NA	NA	0.011584841	NA	+	-0.025768113	0.206179843	NA	NA	10	-264.9740867	553.7412768	255.3847037	1.22E-56
247	16.24763593	NA	4.907803255	0.032958357	NA	-0.065106446	+	-0.052446037	0.420763823	NA	NA	12	-262.1736243	553.9186771	255.562104	1.12E-56
218	16.53006579	0.185927659	NA	NA	0.00362284	0.018457342	NA	0.046226524	-2.365889155	NA	NA	8	-267.8218073	554.0436146	255.6870415	1.05E-56
245	18.3386357	NA	NA	0.030779003	NA	-0.014385204	+	-0.035440677	-0.143106181	NA	NA	11	-263.8161467	554.2638723	255.9072992	9.42E-57
178	24.41029927	0.289767341	NA	NA	NA	0.019144692	+	NA	-2.370661255	NA	NA	10	-265.3860074	554.5651183	256.2085452	8.10E-57
192	16.93159839	0.425577826	5.252874934	0.036922701	0.008409903	-0.047140315	+	NA	-3.655768969	NA	NA	13	-260.9807515	554.5796848	256.2231117	8.04E-57
114	21.05140676	0.270805098	NA	NA	NA	0.005644813	+	-0.007598624	NA	NA	NA	10	-265.4034678	554.6000391	256.243466	7.96E-57
226	20.40013625	0.263718119	NA	NA	NA	NA	+	-0.008258447	0.724972116	NA	NA	10	-265.4193323	554.6317679	256.2751949	7.83E-57
128	12.41496636	0.417955637	5.269021367	0.036837553	0.007361808	-0.06793018	+	-0.012794836	NA	NA	NA	13	-261.02567	554.6695219	256.3129488	7.69E-57
240	26.20513973	0.403904186	4.66262916	0.034778233	0.009985448	NA	+	-0.006166752	-10.13242804	NA	NA	13	-261.1903469	554.9988756	256.6423025	6.52E-57
116	20.13961433	0.258988698	4.487761009	NA	NA	-0.036473421	+	-0.030303049	NA	NA	NA	11	-264.1853955	555.0023699	256.6457969	6.51E-57
241	22.79830116	NA	NA	NA	NA	0.008465248	+	-0.034535978	-0.68225936	NA	NA	10	-265.6162984	555.0257003	256.6691272	6.43E-57
220	13.42161101	0.187472688	3.412024035	NA	0.001478118	-0.024053478	NA	0.035421507	-0.730577405	NA	NA	9	-267.0009236	555.0526947	256.6961216	6.35E-57
180	20.27491787	0.301690021	4.422117791	NA	NA	-0.029623712	+	NA	-1.140283209	NA	NA	11	-264.2114919	555.0545628	256.6979897	6.34E-57
108	11.61522172	0.104533924	2.048719448	NA	0.011154819	NA	+	-0.034658092	NA	NA	NA	11	-264.2297742	555.0911274	256.7345543	6.23E-57
228	27.37300349	0.296420454	3.997025028	NA	NA	NA	+	-0.019474795	-5.197509294	NA	NA	11	-264.2741118	555.1798025	256.8232294	5.96E-57
248	17.48137009	0.555457566	5.101492171	0.039620473	NA	-0.057996665	+	-0.004713322	-1.547777138	NA	NA	13	-261.2849986	555.1881791	256.831606	5.93E-57
238	19.86368829	0.489857918	NA	0.034663732	0.004293851	NA	+	0.021751327	-3.043547984	NA	NA	12	-262.881712	555.3348526	256.9782795	5.51E-57
190	22.31672978	0.451591548	NA	0.033951633	0.004935557	0.007568741	+	NA	-4.144441279	NA	NA	12	-262.893066	555.3575605	257.0009874	5.45E-57
243	19.62335886	NA	4.467780056	NA	NA	-0.042458424	+	-0.06386947	0.958011712	NA	NA	11	-264.3722218	555.3760226	257.0194495	5.40E-57
126	15.11792976	0.468753463	NA	0.03443896	0.004032308	-0.016485608	+	0.015843147	NA	NA	NA	12	-262.9454669	555.4623623	257.1057892	5.17E-57
246	22.66500917	0.586234518	NA	0.036249399	NA	0.005125874	+	0.027668197	-3.87821999	NA	NA	12	-262.9490279	555.4694844	257.1129113	5.15E-57
255	17.35422374	NA	5.213408358	0.030283029	0.011859316	-0.044283199	+	-0.032666105	-3.702148122	NA	NA	13	-261.471198	555.5605779	257.2040048	4.92E-57
112	8.793582839	0.386000841	1.126100041	0.025198554	0.005949744	NA	+	-0.008967046	NA	NA	NA	12	-263.0283286	555.6280858	257.2715127	4.76E-57
251	20.57802639	NA	4.892274163	NA	0.014686937	-0.019433432	+	-0.040046712	-4.11129158	NA	NA	12	-263.3351238	556.2416762	257.8851031	3.50E-57
253	19.3793394	NA	NA	0.028413647	0.009979064	0.005794216	+	-0.017905758	-3.64189015	NA	NA	12	-263.3390289	556.2494863	257.8929132	3.49E-57
236	24.23241175	0.076036144	4.657991939	NA	0.014620265	NA	+	-0.030765896	-6.844385583	NA	NA	12	-263.3557824	556.2829934	257.9264203	3.43E-57
188	19.74224577	0.118886949	4.861293567	NA	0.013964778	-0.015734479	+	NA	-4.692468185	NA	NA	12	-263.3628563	556.2971412	257.9405681	3.41E-57
124	14.88875522	0.061473898	4.887005676	NA	0.013167216	-0.042475817	+	-0.040056187	NA	NA	NA	12	-263.3852449	556.3419184	257.9853453	3.33E-57
186	23.67485586	0.141360506	NA	NA	0.011074214	0.03217272	+	NA	-4.962347097	NA	NA	11	-264.8573692	556.3463173	257.9897442	3.32E-57
249	22.84580561	NA	NA	NA	0.012434247	0.028476736	+	-0.01901498	-4.420764752	NA	NA	11	-264.8971996	556.4259782	258.0694051	3.19E-57
122	16.75469622	0.111325945	NA	NA	0.010341425	0.00391044	+	-0.013251297	NA	NA	NA	11	-264.9359033	556.5033856	258.1468125	3.07E-57
234	17.06117009	0.103081128	NA	NA	0.010441224	NA	+	-0.013340679	0.256263364	NA	NA	11	-264.9516847	556.5349483	258.1783752	3.03E-57
242	24.55525607	0.284608315	NA	NA	NA	0.018819812	+	-0.004199402	-2.307391449	NA	NA	11	-265.3853766	557.4023322	259.0457591	1.96E-57
256	17.46644415	0.416354365	5.271061756	0.036723374	0.008327661	-0.047581261	+	-0.010217998	-3.565253675	NA	NA	14	-260.9757196	557.7292169	259.3726439	1.67E-57
244	21.08769479	0.263368931	4.479698391	NA	NA	-0.032768155	+	-0.028983861	-0.635755433	NA	NA	12	-264.1839684	557.9393655	259.5827924	1.50E-57
254	21.93802177	0.496439218	NA	0.034302136	0.004493834	0.009574557	+	0.023622628	-4.560279217	NA	NA	13	-262.8727729	558.3637276	260.0071545	1.21E-57
252	20.69699884	0.061227065	4.890920817	NA	0.014254052	-0.019126063	+	-0.036883849	-4.10715014	NA	NA	13	-263.3233919	559.2649656	260.9083925	7.73E-58
250	23.79701334	0.134758768	NA	NA	0.011101511	0.031777816	+	-0.00454146	-4.887535246	NA	NA	12	-264.856657	559.2847426	260.9281695	7.65E-58
