# Supplementary material for: Thermoregulatory costs in molting Antarctic Weddell seals: impacts of physiological and environmental conditions
Source: Conserv Physiol. 2020 Apr 4;8(1):coaa022. doi: 10.1093/conphys/coaa022 (PMC7125049; doi:10.1093/conphys/coaa022)
Supplement: Supplementary_coaa022 [file supplementary_coaa022.zip › Supplementary_coaa022/IRTunhandledmodeloutput.csv]

Model Iteration	Intercept	AT	SR	MS	RH	WS	df	logLik	AICc	delta	weight	R2
23	18.52456053	NA	0.023120705	+	NA	-2.406442474	10	-596.0618293	1213.55223	0	0.516131138	0.43
31	20.50308321	NA	0.023164781	+	-0.036441227	-2.34710759	11	-595.8448187	1215.415128	1.862897661	0.203346627	0.43
24	19.44038283	0.131452946	0.022782061	+	NA	-2.305178347	11	-595.8573165	1215.440123	1.887893289	0.200821054	0.46
32	21.27867422	0.124890339	0.022846247	+	-0.034737079	-2.253852464	12	-595.660581	1217.373793	3.821563536	0.076369172	0.44
20	19.92445243	-0.287132445	0.012940217	NA	NA	-2.453157129	6	-607.1119555	1226.755557	13.20332661	0.000700961
19	22.62923334	NA	0.010186048	NA	NA	-2.236200088	5	-608.3246275	1227.026614	13.4743836	0.000612118
21	26.94169145	NA	NA	+	NA	-2.130897654	9	-604.2806666	1227.722624	14.17039359	0.000432213
28	22.79502971	-0.283822717	0.013535601	NA	-0.055894989	-2.360546815	7	-606.6718622	1228.0571	14.50487028	0.000365652
27	25.58779775	NA	0.010757646	NA	-0.057702098	-2.144138074	6	-607.8655012	1228.262648	14.71041805	0.000329939
22	28.18898249	0.206528253	NA	+	NA	-1.978061939	10	-603.8161807	1229.060933	15.5087028	0.000221354
17	26.55060758	NA	NA	NA	NA	-2.116504056	4	-610.5378447	1229.325689	15.77345948	0.000193909
29	28.98609098	NA	NA	+	-0.037296101	-2.071157763	10	-604.0753505	1229.579272	16.02704248	0.000170817
18	25.75669152	-0.13747356	NA	NA	NA	-2.203392778	5	-610.2342536	1230.845866	17.29363575	9.07E-05
25	29.08364231	NA	NA	NA	-0.04607408	-2.035667985	5	-610.2421812	1230.861721	17.30949104	9.00E-05
30	30.02806614	0.199688391	NA	+	-0.034304694	-1.928205841	11	-603.6426223	1231.010735	17.45850481	8.35E-05
26	28.1891195	-0.130198599	NA	NA	-0.043464411	-2.122317235	6	-609.9692353	1232.470116	18.91788616	4.03E-05
16	23.97426135	0.538683668	0.017411461	+	-0.098175207	NA	11	-609.2454627	1242.216416	28.66418556	3.08E-07
8	18.81388278	0.587203676	0.016716276	+	NA	NA	10	-610.6030664	1242.634704	29.08247436	2.50E-07
15	20.52244849	NA	0.017460168	+	-0.114368155	NA	10	-612.5888084	1246.606188	33.05395822	3.43E-08
6	25.54226182	0.594079166	NA	+	NA	NA	9	-614.3694339	1247.900158	34.34792812	1.80E-08
14	30.4593534	0.552495349	NA	+	-0.088456824	NA	10	-613.3056203	1248.039812	34.48758202	1.67E-08
7	13.86376548	NA	0.017068616	+	NA	NA	9	-614.5152628	1248.191816	34.63958591	1.55E-08
9	27.88570832	NA	NA	NA	-0.125608789	NA	4	-621.7648011	1251.779602	38.22737217	2.58E-09
11	25.39531949	NA	0.007770618	NA	-0.138332844	NA	5	-620.7402203	1251.857799	38.30556913	2.48E-09
13	27.21639044	NA	NA	+	-0.110195081	NA	9	-616.604819	1252.370928	38.81869848	1.92E-09
5	20.66549037	NA	NA	+	NA	NA	8	-618.2204587	1253.363994	39.81176434	1.17E-09
10	28.6868767	0.109862936	NA	NA	-0.125039774	NA	5	-621.5831154	1253.543589	39.99135939	1.07E-09
1	20.34947494	NA	NA	NA	NA	NA	3	-623.7836679	1253.716404	40.16417409	9.80E-10
12	25.82639628	0.040430329	0.007453944	NA	-0.138263683	NA	6	-620.7166707	1253.964987	40.41275708	8.65E-10
3	17.76979109	NA	0.006173495	NA	NA	NA	4	-623.1032095	1254.456419	40.90418908	6.77E-10
2	21.23933299	0.116708886	NA	NA	NA	NA	4	-623.5838294	1255.417659	41.86542878	4.19E-10
4	18.49180431	0.067482664	0.005676813	NA	NA	NA	5	-623.0402397	1256.457838	42.90560795	2.49E-10
