# Supplementary material for: Thermoregulatory costs in molting Antarctic Weddell seals: impacts of physiological and environmental conditions
Source: Conserv Physiol. 2020 Apr 4;8(1):coaa022. doi: 10.1093/conphys/coaa022 (PMC7125049; doi:10.1093/conphys/coaa022)
Supplement: Supplementary_coaa022 [file supplementary_coaa022.zip › Supplementary_coaa022/STmodeloutput.csv]

Model Iteration	Intercept	AT	B	HF	SR	M	MS	RH	SA	WS	df	logLik	AICc	delta	weight	R2
336	3.985588	0.669779679	0.566915093	0.007931776	0.005506657	NA	NA	0.037458431	NA	-1.003865764	9	-375.9091666	770.9504086	0	0.176831463	0.8
462	2.905977919	0.654283869	NA	0.006143755	0.005833005	NA	NA	0.037495525	1.00877608	-1.036766079	9	-376.4372211	772.0065176	1.056109014	0.10428657	0.81
458	4.231122947	0.642387418	NA	NA	0.005275212	NA	NA	0.035283338	1.067580563	-1.043850004	8	-377.7013581	772.3027162	1.352307605	0.089931052	0.81
464	3.174074946	0.66831912	0.396871178	0.00726372	0.005610703	NA	NA	0.037375633	0.453134041	-1.012885615	10	-375.6202204	772.6328458	1.68243714	0.076247035	0.8
332	6.102299078	0.650566959	0.527262319	NA	0.004810627	NA	NA	0.034600607	NA	-1.016953576	8	-377.9969428	772.8938856	1.943477012	0.066917371
352	3.965819098	0.669676532	0.541088662	0.007842594	0.00552179	0.000414086	NA	0.037385123	NA	-1.004957822	10	-375.9043452	773.2010954	2.250686764	0.057389061
480	1.191547759	0.66654322	0.571137107	0.007605071	0.005518982	-0.011335348	NA	0.039107827	1.868683735	-1.011569898	11	-374.8417407	773.36501	2.414601353	0.052873191
350	4.542810793	0.654638112	NA	0.006351858	0.005819551	0.005671868	NA	0.036683959	NA	-1.033003513	9	-377.1598834	773.4518423	2.501433641	0.050626759
460	4.578507577	0.650597897	0.272550084	NA	0.005055645	NA	NA	0.034902225	0.694463123	-1.028667094	9	-377.3056528	773.743381	2.792972401	0.043759595
346	6.018760133	0.642510385	NA	NA	0.005239886	0.006006588	NA	0.034324688	NA	-1.039848009	8	-378.4976947	773.8953894	2.944980743	0.040556932
478	1.98349624	0.65068556	NA	0.006087926	0.005836628	-0.004977186	NA	0.038293773	1.736664823	-1.041101791	10	-376.2600933	773.9125916	2.96218301	0.040209593
474	3.237137957	0.638586024	NA	NA	0.005285548	-0.005301334	NA	0.03615329	1.841848964	-1.048645177	9	-377.5045168	774.141109	3.190700378	0.035868049
476	2.865622487	0.648085959	0.425400307	NA	0.004952417	-0.010163102	NA	0.036340383	1.970341307	-1.028925169	10	-376.6992494	774.7909039	3.840495264	0.025918305
348	5.856200157	0.651147914	0.385493886	NA	0.004936301	0.002316075	NA	0.034397802	NA	-1.021849918	9	-377.8441756	774.8204268	3.870018131	0.025538523
334	6.20560567	0.633369496	NA	0.006920987	0.005784924	NA	NA	0.038042109	NA	-1.042725894	8	-379.3665059	775.6330119	4.682603264	0.0170116
330	7.937100646	0.619235389	NA	NA	0.00514897	NA	NA	0.035458603	NA	-1.051024084	7	-380.909597	776.5148462	5.564437578	0.010946046
272	6.894092895	0.651873008	0.578707692	0.006736655	0.004780835	NA	NA	NA	NA	-0.98743827	8	-379.8649049	776.6298098	5.679401133	0.01033459
394	6.748090978	0.626972588	NA	NA	0.004677034	NA	NA	NA	1.073138249	-1.027497495	7	-381.1862575	777.0681671	6.117758494	0.008300517
268	8.530104811	0.636213993	0.542843459	NA	0.004220523	NA	NA	NA	NA	-1.00003207	7	-381.3392055	777.3740631	6.423654445	0.007123291
398	5.785669843	0.636157006	NA	0.004976574	0.005106799	NA	NA	NA	1.02969135	-1.020652944	8	-380.3746789	777.6493578	6.698949136	0.006207278
282	8.395614789	0.628588308	NA	NA	0.004661908	0.006279413	NA	NA	NA	-1.023298924	7	-381.7639162	778.2234846	7.27307596	0.00465834
400	6.045517987	0.650400384	0.403237034	0.006082295	0.004887353	NA	NA	NA	0.467423154	-0.996691539	9	-379.5710705	778.2742165	7.323807859	0.004541663
396	7.095780844	0.636093236	0.29880994	NA	0.004446216	NA	NA	NA	0.664548436	-1.011146818	8	-380.7299646	778.3599292	7.409520583	0.004351135
286	7.315328849	0.638048706	NA	0.005176337	0.005110886	0.006043339	NA	NA	NA	-1.016530438	8	-380.8913593	778.6827185	7.732309871	0.003702625
288	6.824782579	0.651707017	0.509614117	0.006514674	0.004823987	0.001106208	NA	NA	NA	-0.990366367	9	-379.8321097	778.7962948	7.845886202	0.003498219
410	6.237458869	0.624657832	NA	NA	0.004675312	-0.002901566	NA	NA	1.497050936	-1.029946873	8	-381.1292059	779.1584118	8.208003197	0.002918867
284	8.23703757	0.636983251	0.38163215	NA	0.004364463	0.002627802	NA	NA	NA	-1.005661885	8	-381.1503264	779.2006527	8.250244089	0.002857866
368	4.278047017	0.663061081	0.553769972	0.007571858	0.005581133	NA	+	0.034479183	NA	-1.003938243	14	-374.4757104	779.6786936	8.728284949	0.00225028
416	4.659038619	0.648322344	0.535021877	0.006294792	0.004796228	-0.008496329	NA	NA	1.52769148	-0.99541521	10	-379.1532188	779.6988427	8.748434117	0.002227723
414	5.348172676	0.63409783	NA	0.004936521	0.005101417	-0.002527442	NA	NA	1.399460739	-1.022748959	9	-380.330842	779.7937595	8.843350862	0.002124469
412	5.880603698	0.63367055	0.415461406	NA	0.004351724	-0.007665161	NA	NA	1.62535529	-1.010919895	9	-380.3972238	779.926523	8.976114396	0.001988021
494	3.077474476	0.654743081	NA	0.006598301	0.00564734	NA	+	0.035234183	1.000484734	-1.038155217	14	-374.7113246	780.149922	9.199513389	0.001777913
490	4.356637548	0.635433137	NA	NA	0.005502266	NA	+	0.031625742	1.080621978	-1.046190598	13	-375.9721698	780.2927267	9.342318061	0.001655392
364	6.030039986	0.640032894	0.565543396	NA	0.005417086	NA	+	0.030207081	NA	-1.012933013	13	-376.1372979	780.6229829	9.672574293	0.001403417
266	10.48532176	0.604001426	NA	NA	0.004549675	NA	NA	NA	NA	-1.034173613	6	-384.2986674	781.1158533	10.16544465	0.001096885
270	9.21119943	0.615025091	NA	0.005686188	0.005046546	NA	NA	NA	NA	-1.026166202	7	-383.2768709	781.2493939	10.29898526	0.001026038
512	0.851739117	0.658516711	0.564991935	0.007402154	0.005482597	-0.014447811	+	0.03610186	2.342520278	-1.015313388	16	-372.8550476	781.2890425	10.33863384	0.001005897
496	3.328789703	0.663097905	0.355729927	0.007019521	0.005607768	NA	+	0.034655807	0.519102429	-1.015806487	15	-374.1103094	781.3578736	10.40746499	0.000971868
510	1.482514296	0.648660788	NA	0.006692498	0.00558709	-0.008799577	+	0.036320356	2.28166664	-1.046362941	15	-374.1775112	781.4922773	10.54186868	0.000908703
506	2.837228465	0.629048102	NA	NA	0.005442105	-0.008507298	+	0.032602388	2.319452236	-1.054757653	14	-375.4849013	781.6970753	10.74666663	0.000820258
492	4.63748486	0.641882493	0.30849722	NA	0.005464868	NA	+	0.030903615	0.669974715	-1.027283059	14	-375.5250835	781.7774397	10.82703112	0.000787952
508	2.382143203	0.636192511	0.503641422	NA	0.00534207	-0.013571823	+	0.032029399	2.388837601	-1.028335512	15	-374.4481721	782.0335992	11.08319053	0.000693227
384	4.271547376	0.663096343	0.546750723	0.007553416	0.005582801	0.000112065	+	0.034471794	NA	-1.004268492	15	-374.4753632	782.0879812	11.13757258	0.000674631
382	4.804089807	0.653800606	NA	0.006815129	0.005679571	0.005233846	+	0.034665267	NA	-1.034020944	14	-375.6831274	782.0935275	11.14311884	0.000672763
378	6.23332148	0.634510985	NA	NA	0.005531665	0.005787334	+	0.030855044	NA	-1.041467786	13	-377.0057691	782.3599253	11.40951662	0.000588863
380	5.899451673	0.641069449	0.480272113	NA	0.005441317	0.001353152	+	0.030265867	NA	-1.016514566	14	-376.0865782	782.9004291	11.95002048	0.000449413
300	8.058237715	0.620754748	0.581000502	NA	0.005284275	NA	+	NA	NA	-1.001828445	12	-378.537772	783.075544	12.12513538	0.000411737
426	6.58616212	0.61381083	NA	NA	0.005365603	NA	+	NA	1.068675994	-1.036100889	12	-378.5982749	783.1965497	12.24614107	0.000387564
366	6.321254331	0.635557871	NA	0.007787624	0.005650348	NA	+	0.035694723	NA	-1.041236327	13	-377.4568753	783.2621378	12.31172915	0.000375061
304	6.937605458	0.636693357	0.574657476	0.005764861	0.00539472	NA	+	NA	NA	-0.99342367	13	-377.56813	783.4846471	12.53423848	0.000335571
430	5.824600571	0.626532406	NA	0.0048144	0.005459163	NA	+	NA	1.012938496	-1.028980815	13	-377.9263729	784.2011329	13.25072431	0.000234532
362	8.175476842	0.611323821	NA	NA	0.005466037	NA	+	0.031272459	NA	-1.051365695	12	-379.1584312	784.3168625	13.36645385	0.000221346
428	6.839983676	0.621809102	0.347653766	NA	0.005324933	NA	+	NA	0.607743492	-1.014859243	13	-378.0431362	784.4346595	13.48425086	0.000208685
442	5.389481887	0.607962826	NA	NA	0.00531264	-0.00702366	+	NA	2.090830593	-1.042991376	13	-378.2754434	784.8992738	13.94886519	0.000165425
314	8.337642881	0.614126845	NA	NA	0.005400714	0.00587472	+	NA	NA	-1.03126071	12	-379.4791395	784.958279	14.00787038	0.000160616
444	4.863518358	0.615979773	0.524691045	NA	0.005207764	-0.012322402	+	NA	2.168318846	-1.015485434	14	-377.1790446	785.0853619	14.13495326	0.000150728
432	6.04056525	0.636368332	0.385194006	0.005268175	0.005419337	NA	+	NA	0.495282709	-1.004802856	14	-377.2432552	785.2137831	14.26337448	0.000141354
316	7.942179855	0.621621287	0.502507057	NA	0.005306477	0.001244924	+	NA	NA	-1.005153431	13	-378.4957264	785.3398398	14.38943118	0.000132719
448	3.940794429	0.631181452	0.571294149	0.005527374	0.00530013	-0.012837654	+	NA	2.11619517	-1.004301656	15	-376.2893008	785.7158565	14.76544787	0.000109972
320	6.915232466	0.636804175	0.552851779	0.005712987	0.005400057	0.000347069	+	NA	NA	-0.994450344	14	-377.5648897	785.8570521	14.90664351	0.000102476
318	7.467845907	0.62697129	NA	0.005014193	0.005496636	0.005500883	+	NA	NA	-1.024445576	13	-378.7591958	785.8667787	14.9163701	0.000101979
446	4.610783228	0.620805131	NA	0.004840767	0.005405796	-0.007089763	+	NA	2.044862548	-1.035578891	14	-377.5926768	785.9126263	14.96221772	9.97E-05
298	10.33687854	0.59058348	NA	NA	0.005333596	NA	+	NA	NA	-1.040958537	11	-381.6456448	786.9728184	16.02240972	5.87E-05
302	9.160865798	0.607240177	NA	0.005909507	0.005455703	NA	+	NA	NA	-1.031778442	12	-380.660638	787.3212761	16.37086746	4.93E-05
260	10.22074972	0.690189383	0.6728537	NA	NA	NA	NA	NA	NA	-1.010278205	6	-390.2017186	792.9219557	21.97154703	3.00E-06
324	8.936207975	0.702824074	0.671774625	NA	NA	NA	NA	0.020442262	NA	-1.022143306	7	-389.1198161	792.9352843	21.98487565	2.98E-06
340	9.104005372	0.701227384	0.812553994	NA	NA	-0.002346312	NA	0.021055406	NA	-1.016269088	8	-388.9671754	794.8343509	23.88394224	1.15E-06
276	10.38286317	0.688635257	0.782446153	NA	NA	-0.001830263	NA	NA	NA	-1.005543303	7	-390.1103101	794.9162724	23.96586372	1.11E-06
328	8.575898168	0.708538718	0.68297338	0.00164373	NA	NA	NA	0.020795807	NA	-1.019829045	8	-389.0374217	794.9748434	24.02443479	1.07E-06
264	9.957778276	0.694467927	0.681973527	0.001270634	NA	NA	NA	NA	NA	-1.008299617	7	-390.151958	794.9995682	24.04915957	1.06E-06
388	10.03193858	0.690508721	0.639050925	NA	NA	NA	NA	NA	0.093950216	-1.012089284	7	-390.1898746	795.0754013	24.12499267	1.02E-06
468	6.200263426	0.698759565	0.847361158	NA	NA	-0.014521347	NA	0.022974726	1.92459482	-1.022740444	9	-387.9905321	795.1131396	24.16273101	1.00E-06
452	8.804860158	0.703025096	0.647611958	NA	NA	NA	NA	0.020397744	0.066931083	-1.023426295	8	-389.1136879	795.1273758	24.17696713	9.94E-07
404	7.913788435	0.685319545	0.812145542	NA	NA	-0.012572858	NA	NA	1.703384639	-1.010636257	8	-389.3541909	795.6083819	24.65797327	7.82E-07
344	8.615520083	0.709238656	0.871077107	0.002445592	NA	-0.003038912	NA	0.021765505	NA	-1.010898121	9	-388.7982802	796.7286358	25.77822721	4.47E-07
356	8.466736442	0.696933984	0.581124647	NA	NA	NA	+	0.027085845	NA	-1.025765546	12	-385.3807611	796.7615222	25.81111359	4.39E-07
386	9.611238307	0.674848023	NA	NA	NA	NA	NA	NA	0.948866094	-1.05162882	6	-392.1999591	796.9184367	25.96802809	4.06E-07
280	10.04196407	0.694467658	0.827567759	0.001868242	NA	-0.002357218	NA	NA	NA	-1.001163595	8	-390.0103597	796.9207193	25.97031069	4.06E-07
360	7.018869298	0.717963877	0.577812949	0.00639673	NA	NA	+	0.03067175	NA	-1.018259316	13	-384.3284	797.0051872	26.05477855	3.89E-07
472	5.800983134	0.706218283	0.899434895	0.002241034	NA	-0.0149564	NA	0.023586354	1.894007162	-1.017468037	10	-387.8463337	797.0850725	26.13466386	3.74E-07
450	8.413067211	0.68670707	NA	NA	NA	NA	NA	0.019822267	0.933977247	-1.063591072	7	-391.2114964	797.118645	26.16823636	3.67E-07
482	7.040198807	0.691596958	NA	NA	NA	NA	+	0.028419783	1.039677223	-1.060355361	12	-385.5606124	797.1212247	26.17081607	3.67E-07
392	9.879655138	0.694358169	0.66437308	0.001189769	NA	NA	NA	NA	0.047249712	-1.009341604	8	-390.1491534	797.1983068	26.24789817	3.53E-07
456	8.57171835	0.708530506	0.681979116	0.001639027	NA	NA	NA	0.020793003	0.002660459	-1.019887098	9	-389.0374126	797.2069007	26.25649212	3.52E-07
408	7.647538723	0.690609196	0.851299778	0.001661944	NA	-0.012881218	NA	NA	1.678484334	-1.00651232	9	-389.27403	797.6801355	26.72972685	2.78E-07
500	4.512575969	0.690811443	0.599087328	NA	NA	-0.01642217	+	0.029028565	2.648084562	-1.038336018	14	-383.5524421	797.8321569	26.88174828	2.57E-07
274	11.08633557	0.67560093	NA	NA	NA	0.005474185	NA	NA	NA	-1.048117841	6	-392.6673817	797.8532818	26.90287319	2.54E-07
292	10.22976963	0.678513889	0.595919548	NA	NA	NA	+	NA	NA	-1.015515653	11	-387.1282102	797.937949	26.98754038	2.44E-07
486	6.039566601	0.708386405	NA	0.005341594	NA	NA	+	0.031326835	0.97897445	-1.054186513	13	-384.8280428	798.0044728	27.05406413	2.36E-07
498	5.10370372	0.683527856	NA	NA	NA	-0.010527517	+	0.02967768	2.578944134	-1.070167092	13	-384.8837834	798.1159538	27.16554522	2.23E-07
504	3.231733321	0.711496308	0.658449253	0.006385065	NA	-0.017145785	+	0.032537637	2.600869166	-1.02676588	15	-382.4991383	798.1355316	27.18512293	2.21E-07
338	9.95839115	0.686306111	NA	NA	NA	0.005256057	NA	0.01901829	NA	-1.059991429	7	-391.765684	798.2270201	27.27661148	2.11E-07
484	7.343953542	0.698493808	0.365846436	NA	NA	NA	+	0.027584091	0.555060193	-1.038197351	13	-384.9964367	798.3412605	27.39085191	1.99E-07
418	8.967277938	0.671173205	NA	NA	NA	NA	+	NA	1.035556513	-1.050972338	11	-387.4733153	798.6281592	27.67775057	1.73E-07
488	6.272430454	0.717735637	0.41357547	0.005925351	NA	NA	+	0.03075191	0.423393276	-1.02834975	14	-384.106761	798.9407947	27.9903861	1.48E-07
402	8.982701913	0.672150211	NA	NA	NA	-0.003542569	NA	NA	1.467537426	-1.054395613	7	-392.1242287	798.9441095	27.99370088	1.48E-07
502	4.046586708	0.700700684	NA	0.005441595	NA	-0.010729666	+	0.032673496	2.546662871	-1.063557754	14	-384.1142706	798.9558139	28.0054053	1.47E-07
466	7.471381076	0.683458156	NA	NA	NA	-0.005010057	NA	0.020685162	1.667011618	-1.067902207	8	-391.0591288	799.0182577	28.06784903	1.42E-07
390	9.771271009	0.671793977	NA	-0.001124007	NA	NA	NA	NA	0.960735679	-1.052596342	7	-392.1614784	799.0186089	28.06820026	1.42E-07
296	9.323619488	0.692675263	0.5945674	0.004773527	NA	NA	+	NA	NA	-1.008657288	12	-386.5318532	799.0637064	28.11329776	1.39E-07
372	8.461465056	0.696984959	0.577179568	NA	NA	6.20E-05	+	0.027087213	NA	-1.025942493	13	-385.3806628	799.1097127	28.15930409	1.36E-07
370	8.932452817	0.690253803	NA	NA	NA	0.005333393	+	0.027738746	NA	-1.056056152	12	-386.5797766	799.1595531	28.20914448	1.32E-07
258	12.85545958	0.653058116	NA	NA	NA	NA	NA	NA	NA	-1.055999427	5	-394.4394004	799.246899	28.29649038	1.27E-07
454	8.535485576	0.6844757	NA	-0.000787555	NA	NA	NA	0.01964562	0.942560177	-1.064150388	8	-391.1928392	799.2856784	28.33526976	1.24E-07
376	7.065441301	0.717673525	0.642744546	0.006571592	NA	-0.001021825	+	0.030761136	NA	-1.015049093	14	-384.3018245	799.3309217	28.38051303	1.22E-07
322	11.5767165	0.665190294	NA	NA	NA	NA	NA	0.020280971	NA	-1.068291998	6	-393.4319852	799.382489	28.43208037	1.18E-07
436	6.69366936	0.67146568	0.616170197	NA	NA	-0.015237745	+	NA	2.449629683	-1.026542307	13	-385.5897988	799.5279848	28.57757612	1.10E-07
420	9.231667641	0.67952403	0.399226955	NA	NA	NA	+	NA	0.508047587	-1.026881496	12	-386.8106496	799.6212992	28.6708906	1.05E-07
374	7.80123495	0.707349379	NA	0.005575497	NA	0.004921212	+	0.030834927	NA	-1.050290506	13	-385.79445	799.9372871	28.98687843	8.98E-08
434	7.361138139	0.663349743	NA	NA	NA	-0.009135724	+	NA	2.371073025	-1.059231657	12	-386.9729064	799.9458128	28.99540416	8.94E-08
278	11.23775714	0.673047365	NA	-0.000947792	NA	0.005528974	NA	NA	NA	-1.048845947	7	-392.6401688	799.9759898	29.02558121	8.81E-08
354	10.68200141	0.669863615	NA	NA	NA	NA	+	0.028302779	NA	-1.063154445	11	-388.2606708	800.2028703	29.25246163	7.86E-08
422	8.397935663	0.681744541	NA	0.00374714	NA	NA	+	NA	0.994049495	-1.045668758	12	-387.1084473	800.2168945	29.26648588	7.81E-08
308	10.22795905	0.678530855	0.594542864	NA	NA	2.16E-05	+	NA	NA	-1.015577935	12	-387.1281984	800.2563967	29.30598811	7.65E-08
342	10.06407774	0.684596643	NA	-0.000608819	NA	0.005293138	NA	0.018875883	NA	-1.060362866	8	-391.7546032	800.4092063	29.45879771	7.09E-08
306	10.76158231	0.670919967	NA	NA	NA	0.005446611	+	NA	NA	-1.046585972	11	-388.3810146	800.4435578	29.49314914	6.97E-08
358	9.226740176	0.691246865	NA	0.006408344	NA	NA	+	0.03185169	NA	-1.055723401	12	-387.2327513	800.4655026	29.515094	6.89E-08
440	5.940392302	0.685137657	0.659523962	0.004666614	NA	-0.015662877	+	NA	2.401839565	-1.016907335	14	-385.0195552	800.7663831	29.81597452	5.93E-08
424	8.596717985	0.692304633	0.434947972	0.004340041	NA	NA	+	NA	0.412203797	-1.018525454	13	-386.3256719	800.999731	30.04932232	5.28E-08
406	9.136606149	0.66893383	NA	-0.001161883	NA	-0.003608893	NA	NA	1.48946326	-1.0554895	8	-392.0830605	801.066121	30.11571238	5.11E-08
470	7.59331743	0.68108441	NA	-0.000826054	NA	-0.005046187	NA	0.020505229	1.681240725	-1.068562887	9	-391.0385564	801.2091883	30.25877962	4.75E-08
312	9.364457483	0.692417301	0.642652257	0.00489196	NA	-0.000756641	+	NA	NA	-1.006266907	13	-386.5175946	801.3835764	30.43316773	4.36E-08
262	12.93218637	0.651834339	NA	-0.000429321	NA	NA	NA	NA	NA	-1.05637277	6	-394.4339106	801.3863397	30.43593104	4.35E-08
438	6.780343622	0.674072096	NA	0.003776094	NA	-0.009176343	+	NA	2.335139514	-1.053618241	13	-386.5991285	801.546644	30.59623537	4.01E-08
326	11.59158718	0.664961843	NA	-7.71E-05	NA	NA	NA	0.020263734	NA	-1.068347614	7	-393.4318104	801.559273	30.60886442	3.99E-08
290	12.58736269	0.649790873	NA	NA	NA	NA	+	NA	NA	-1.053480633	10	-390.1015007	801.5954064	30.64499776	3.92E-08
310	10.09774809	0.681847019	NA	0.003970208	NA	0.005170034	+	NA	NA	-1.041430005	12	-387.9766555	801.9533109	31.00290231	3.28E-08
294	11.68164576	0.664129436	NA	0.004762464	NA	NA	+	NA	NA	-1.046747886	11	-389.5256223	802.7327733	31.78236469	2.22E-08
80	-0.245568468	0.850459461	1.003310806	0.012169674	0.005860887	NA	NA	0.027974795	NA	NA	8	-426.017878	868.935756	97.9853474	9.34E-23
16	1.995080917	0.834743857	1.008115213	0.011150382	0.005313944	NA	NA	NA	NA	NA	7	-427.2607296	869.2171114	98.26670278	8.11E-23
96	0.121860183	0.849036514	1.426662787	0.013680522	0.005614667	-0.006911623	NA	0.029567477	NA	NA	9	-425.2417332	869.6155419	98.66513332	6.65E-23
32	2.446320344	0.832583286	1.391108279	0.012429965	0.005067992	-0.006249571	NA	NA	NA	NA	8	-426.6375022	870.1750044	99.22459576	5.03E-23
208	0.911490374	0.85035312	1.235194088	0.013093683	0.00572062	NA	NA	0.028315212	-0.629943473	NA	9	-425.6937722	870.5196198	99.56921115	4.23E-23
144	3.127426988	0.834451553	1.228870668	0.011994767	0.005175791	NA	NA	NA	-0.600062291	NA	8	-426.9718219	870.8436439	99.89323525	3.60E-23
224	-1.584877922	0.847770175	1.449063231	0.013585487	0.005609292	-0.014156089	NA	0.030613125	1.141951197	NA	10	-425.0177786	871.4279622	100.4775536	2.69E-23
12	4.605487392	0.813195041	0.961830108	NA	0.004399085	NA	NA	NA	NA	NA	6	-429.5335986	871.5857158	100.6353072	2.48E-23
76	2.942631254	0.824725557	0.955744953	NA	0.004793582	NA	NA	0.02309324	NA	NA	7	-428.6996534	872.0949589	101.1445503	1.92E-23
160	1.192847203	0.831108111	1.408260348	0.012330041	0.005050454	-0.01181598	NA	NA	0.878967922	NA	9	-426.5068652	872.1458059	101.1953973	1.88E-23
28	5.021371992	0.810794767	1.170965153	NA	0.004209832	-0.003467922	NA	NA	NA	NA	7	-429.3437483	873.3831488	102.4327402	1.01E-23
140	5.125142524	0.812548671	1.046041173	NA	0.004319724	NA	NA	NA	-0.233836839	NA	7	-429.4898211	873.6752944	102.7248857	8.73E-24
92	3.361537802	0.822373583	1.182067085	NA	0.004594264	-0.003757574	NA	0.023559314	NA	NA	8	-428.4743286	873.8486573	102.8982487	8.01E-24
204	3.449167896	0.824078545	1.0372875	NA	0.004715472	NA	NA	0.023054392	-0.226490459	NA	8	-428.6581544	874.2163089	103.2659002	6.66E-24
265	7.626189981	NA	NA	NA	0.007260316	NA	NA	NA	NA	-1.313845815	5	-432.2310227	874.8301437	103.879735	4.90E-24
297	7.284307911	NA	NA	NA	0.009067558	NA	+	NA	NA	-1.304917666	10	-426.8051688	875.0027427	104.052334	4.50E-24
156	3.551387815	0.809140767	1.195589991	NA	0.004200029	-0.00992287	NA	NA	1.01094438	NA	8	-429.1795479	875.2590958	104.3086871	3.96E-24
220	1.473619937	0.820977787	1.212229028	NA	0.004600246	-0.011694369	NA	0.024751652	1.241666502	NA	9	-428.2255059	875.5830873	104.6326787	3.36E-24
329	6.383286851	NA	NA	NA	0.007556267	NA	NA	0.016970859	NA	-1.324712891	6	-431.7810137	876.0805458	105.1301372	2.62E-24
301	8.083078435	NA	NA	-0.00372931	0.008938686	NA	+	NA	NA	-1.307789246	11	-426.5616939	876.8049164	105.8545078	1.83E-24
267	8.064284854	NA	-0.112188061	NA	0.007298195	NA	NA	NA	NA	-1.318624883	6	-432.1481521	876.8148227	105.8644141	1.82E-24
441	3.498192591	NA	NA	NA	0.008892925	-0.018149163	+	NA	2.850838807	-1.313335621	12	-425.4295508	876.8591015	105.9086929	1.78E-24
281	7.879708703	NA	NA	NA	0.007237027	-0.000725158	NA	NA	NA	-1.313596358	6	-432.2085179	876.9355543	105.9851457	1.71E-24
393	7.268791691	NA	NA	NA	0.007279264	NA	NA	NA	0.10000195	-1.314267509	6	-432.2132464	876.9450114	105.9946028	1.70E-24
269	7.754911381	NA	NA	-0.000556936	0.007210741	NA	NA	NA	NA	-1.314536855	6	-432.2253404	876.9691994	106.0187908	1.68E-24
425	6.624162897	NA	NA	NA	0.009081227	NA	+	NA	0.182953666	-1.306184804	11	-426.7484241	877.1783768	106.2279682	1.52E-24
361	6.902688429	NA	NA	NA	0.009112286	NA	+	0.005284048	NA	-1.308170304	11	-426.7618347	877.2051981	106.2547895	1.49E-24
313	7.51795561	NA	NA	NA	0.009053625	-0.00065234	+	NA	NA	-1.304510539	11	-426.787894	877.2573166	106.306908	1.46E-24
299	7.318610427	NA	-0.008228202	NA	0.009067071	NA	+	NA	NA	-1.305295359	11	-426.8047713	877.2910712	106.3406626	1.43E-24
30	3.562476287	0.807097689	NA	0.008765073	0.005891977	0.007375367	NA	NA	NA	NA	7	-431.353702	877.4030562	106.4526475	1.35E-24
206	-0.051633004	0.817925956	NA	0.009678641	0.006429145	NA	NA	0.027656996	1.10193062	NA	8	-430.2628836	877.4257672	106.4753586	1.34E-24
409	4.704483602	NA	NA	NA	0.007220081	-0.014368701	NA	NA	2.22307309	-1.318277305	7	-431.3858141	877.4672804	106.5168718	1.31E-24
94	1.505368557	0.820942784	NA	0.009737809	0.006414749	0.007093894	NA	0.026541988	NA	NA	8	-430.2945849	877.4891699	106.5387612	1.30E-24
142	2.12132207	0.802716878	NA	0.008685094	0.005885091	NA	NA	NA	1.11951503	NA	7	-431.4159606	877.5275733	106.5771647	1.27E-24
48	2.025984287	0.824692291	1.022764097	0.009675653	0.005893692	NA	+	NA	NA	NA	12	-425.7893971	877.5787942	106.6283855	1.24E-24
112	-0.113326672	0.846703728	1.008485294	0.011220501	0.006042361	NA	+	0.027044371	NA	NA	13	-424.726363	877.8011132	106.8507045	1.11E-24
26	5.337546203	0.793921875	NA	NA	0.005144152	0.007861139	NA	NA	NA	NA	6	-432.7021815	877.9228816	106.9724729	1.04E-24
138	3.753927972	0.789465742	NA	NA	0.005148985	NA	NA	NA	1.200781341	NA	6	-432.7397437	877.9980058	107.0475972	1.01E-24
331	6.849647748	NA	-0.129687258	NA	0.007609596	NA	NA	0.017517962	NA	-1.330587733	7	-431.6701337	878.0359196	107.085511	9.87E-25
64	2.605604672	0.818264797	1.48339525	0.010879175	0.005766428	-0.007548838	+	NA	NA	NA	13	-424.8871181	878.1226232	107.1722146	9.45E-25
128	0.398299307	0.840784521	1.490568858	0.012620425	0.005915924	-0.007927551	+	0.028185785	NA	NA	14	-423.7196785	878.1666296	107.216221	9.24E-25
345	6.688548396	NA	NA	NA	0.007531672	-0.000940555	NA	0.017292565	NA	-1.324595338	7	-431.7431103	878.1818728	107.2314642	9.17E-25
457	6.092997765	NA	NA	NA	0.007570374	NA	NA	0.016876219	0.08316382	-1.325002979	7	-431.7686684	878.232989	107.2825804	8.94E-25
333	6.394853798	NA	NA	-4.50E-05	0.007551984	NA	NA	0.016954891	NA	-1.324758485	7	-431.7809768	878.2576057	107.3071971	8.83E-25
44	3.836500328	0.801245532	1.043864605	NA	0.005722824	NA	+	NA	NA	NA	11	-427.3036711	878.2888709	107.3384623	8.70E-25
473	3.100408147	NA	NA	NA	0.007552854	-0.015701385	NA	0.019609674	2.400420583	-1.331123514	8	-430.7862716	878.4725431	107.5221345	7.93E-25
202	2.031541298	0.801451344	NA	NA	0.005554816	NA	NA	0.023774682	1.196797513	NA	7	-431.8895818	878.4748157	107.5244071	7.92E-25
395	6.920542535	NA	-0.31811098	NA	0.007470991	NA	NA	NA	0.545025049	-1.329695227	7	-431.8986307	878.4929136	107.542505	7.85E-25
90	3.747203211	0.804668007	NA	NA	0.005528225	0.00768607	NA	0.022548181	NA	NA	7	-431.9387902	878.5732326	107.622824	7.54E-25
445	4.154482086	NA	NA	-0.004057902	0.008757364	-0.018130674	+	NA	2.907996285	-1.31686763	13	-425.1426608	878.6337086	107.6833	7.32E-25
429	7.280352593	NA	NA	-0.004077068	0.008944833	NA	+	NA	0.243111766	-1.309740813	12	-426.4633043	878.9266086	107.9762	6.32E-25
283	7.97015243	NA	-0.168331787	NA	0.007345938	0.000896367	NA	NA	NA	-1.321324888	7	-432.1345004	878.9646529	108.0142443	6.20E-25
271	8.216900656	NA	-0.113468819	-0.00063868	0.007241776	NA	NA	NA	NA	-1.319471909	7	-432.1406827	878.9770176	108.026609	6.16E-25
78	3.52639959	0.796130252	NA	0.010553803	0.006389903	NA	NA	0.02827061	NA	NA	7	-432.1577599	879.0111719	108.0607633	6.06E-25
505	2.920730221	NA	NA	NA	0.008951751	-0.018527159	+	0.007481209	2.898659009	-1.318036034	13	-425.3419182	879.0322235	108.0818149	6.00E-25
365	7.796079313	NA	NA	-0.003574976	0.008973783	NA	+	0.00351619	NA	-1.309834827	12	-426.5428704	879.0857409	108.1353323	5.84E-25
285	7.976281684	NA	NA	-0.000459422	0.007197015	-0.000697668	NA	NA	NA	-1.314175861	7	-432.2046826	879.1050173	108.1546087	5.78E-25
397	7.397594512	NA	NA	-0.000671912	0.007220859	NA	NA	NA	0.107414628	-1.315132467	7	-432.2050716	879.1057955	108.1553868	5.78E-25
317	8.182924864	NA	NA	-0.003661883	0.008934201	-0.000319091	+	NA	NA	-1.307538182	12	-426.5576287	879.1152574	108.1648488	5.75E-25
303	8.072037071	NA	0.00279069	-0.003732077	0.008938756	NA	+	NA	NA	-1.307663278	12	-426.5616482	879.1232963	108.1728877	5.73E-25
176	3.392186915	0.822204081	1.288683971	0.010414671	0.005850946	NA	+	NA	-0.716785939	NA	13	-425.3880133	879.1244136	108.174005	5.73E-25
443	3.402044184	NA	0.096129469	NA	0.008879292	-0.019082365	+	NA	2.859052829	-1.308397543	13	-425.4065639	879.1615149	108.2111063	5.62E-25
14	5.81632042	0.780505228	NA	0.009512467	0.005830551	NA	NA	NA	NA	NA	6	-433.3342533	879.1870251	108.2366165	5.55E-25
427	6.513599602	NA	-0.164566572	NA	0.00908799	NA	+	NA	0.403731388	-1.315267878	12	-426.6719346	879.3438692	108.3934606	5.13E-25
240	1.255475429	0.844195855	1.27776234	0.012025669	0.00600021	NA	+	0.02718855	-0.727412032	NA	14	-424.3086702	879.3446131	108.3942045	5.13E-25
108	2.443803676	0.815283146	1.036328502	NA	0.005815325	NA	+	0.020300244	NA	NA	12	-426.6983484	879.3966968	108.4462881	5.00E-25
489	6.276039475	NA	NA	NA	0.009123861	NA	+	0.005083142	0.177691737	-1.309277328	12	-426.7083434	879.4166867	108.4662781	4.95E-25
377	7.143321813	NA	NA	NA	0.009098814	-0.000714409	+	0.005495145	NA	-1.307854381	12	-426.7411743	879.4823485	108.5319399	4.79E-25
363	6.957805989	NA	-0.01428131	NA	0.009111959	NA	+	0.005345245	NA	-1.308863518	12	-426.7606424	879.5212848	108.5708762	4.70E-25
60	4.456147976	0.794265986	1.404688033	NA	0.005610444	-0.005869058	+	NA	NA	NA	12	-426.7651503	879.5303006	108.5798919	4.67E-25
315	7.447940437	NA	0.079588596	NA	0.009042721	-0.001383228	+	NA	NA	-1.300401097	12	-426.7723814	879.5447629	108.5943542	4.64E-25
158	2.980864045	0.80615435	NA	0.008716544	0.005891051	0.004864281	NA	NA	0.40876731	NA	8	-431.3274559	879.5549117	108.6045031	4.62E-25
411	4.824730421	NA	-0.132014357	NA	0.007305757	-0.012885113	NA	NA	2.188545266	-1.324265709	8	-431.3400514	879.5801029	108.6296943	4.56E-25
222	0.531241411	0.819801682	NA	0.009680393	0.006424037	0.003079638	NA	0.02715615	0.652286499	NA	9	-430.2271614	879.5863984	108.6359897	4.55E-25
413	4.87063766	NA	NA	-0.000940741	0.007137981	-0.014448169	NA	NA	2.245193461	-1.319510506	8	-431.3696563	879.6393126	108.688904	4.43E-25
459	5.656500797	NA	-0.341560146	NA	0.007791728	NA	NA	0.01777439	0.560095114	-1.342139287	8	-431.4052068	879.7104136	108.7600049	4.27E-25
256	-1.558513585	0.83911659	1.505437613	0.012596837	0.005857208	-0.016290509	+	0.029058782	1.332627659	NA	15	-423.4240244	879.9853036	109.034895	3.72E-25
154	4.583025729	0.792755081	NA	NA	0.005149862	0.004659853	NA	NA	0.520614394	NA	7	-432.6606626	880.0169773	109.0665687	3.66E-25
192	0.957014728	0.816116974	1.49705948	0.010827861	0.005711109	-0.014839544	+	NA	1.16123715	NA	14	-424.6667247	880.0607221	109.1103135	3.59E-25
10	7.917128023	0.764959791	NA	NA	0.005011039	NA	NA	NA	NA	NA	5	-434.8865174	880.141133	109.1907244	3.44E-25
172	4.899712552	0.798474411	1.233296682	NA	0.005684044	NA	+	NA	-0.507154098	NA	12	-427.104383	880.208766	109.2583573	3.33E-25
347	6.772792327	NA	-0.177959585	NA	0.007649625	0.000771657	NA	0.017457668	NA	-1.332870917	8	-431.6599649	880.2199299	109.2695212	3.31E-25
335	6.881967355	NA	-0.12989091	-0.00012285	0.007597984	NA	NA	0.017475214	NA	-1.330721467	8	-431.6698587	880.2397173	109.2893087	3.28E-25
349	6.665241298	NA	NA	9.87E-05	0.0075409	-0.000946924	NA	0.017329772	NA	-1.324494525	8	-431.7429345	880.3858691	109.4354605	3.05E-25
461	6.123344655	NA	NA	-0.000139635	0.007557351	NA	NA	0.016824844	0.084755563	-1.325150051	8	-431.7683177	880.4366353	109.4862267	2.97E-25
4	6.339641969	0.871888966	1.099363856	NA	NA	NA	NA	NA	NA	NA	5	-435.0883209	880.5447399	109.5943313	2.81E-25
475	3.220092003	NA	-0.139958764	NA	0.007645304	-0.014134997	NA	0.019705019	2.364677217	-1.33753475	9	-430.7344815	880.6010384	109.6506298	2.74E-25
218	2.621242019	0.80338265	NA	NA	0.005547657	0.003115418	NA	0.023273876	0.74226104	NA	8	-431.8541941	880.6083883	109.6579796	2.73E-25
74	6.168878333	0.776915916	NA	NA	0.005419949	NA	NA	0.023927224	NA	NA	6	-434.0476571	880.6138327	109.6634241	2.72E-25
399	7.173782249	NA	-0.336808372	-0.001427825	0.007358149	NA	NA	NA	0.586933955	-1.332440064	8	-431.8626611	880.6253222	109.6749136	2.70E-25
124	3.064712788	0.808213127	1.398539344	NA	0.005703186	-0.00589613	+	0.0203451	NA	NA	13	-426.1518513	880.6520896	109.701681	2.67E-25
477	3.172048462	NA	NA	-0.000348005	0.007520372	-0.015722329	NA	0.01948528	2.407478489	-1.331498218	9	-430.7840691	880.7002137	109.749805	2.60E-25
20	7.089220427	0.861734314	1.54464783	NA	NA	-0.007593382	NA	NA	NA	NA	6	-434.1511157	880.8207499	109.8703413	2.45E-25
509	3.686935436	NA	NA	-0.003801726	0.00880933	-0.018410768	+	0.005520455	2.939674903	-1.320113132	14	-425.0959389	880.9191505	109.9687418	2.33E-25
447	4.074321006	NA	0.069398593	-0.003991441	0.008749742	-0.018804682	+	NA	2.912990087	-1.313244843	14	-425.1307176	880.9887079	110.0382993	2.25E-25
24	5.757528226	0.882075435	1.714196262	0.007640891	NA	-0.009651347	NA	NA	NA	NA	7	-433.1588308	881.0133138	110.0629052	2.23E-25
431	7.182179772	NA	-0.189025033	-0.004256151	0.00894661	NA	+	NA	0.49934466	-1.320330042	13	-426.3625848	881.0735566	110.123148	2.16E-25
287	8.152295601	NA	-0.180450669	-0.000835525	0.007281012	0.001063101	NA	NA	NA	-1.322935203	8	-432.1221873	881.1443746	110.193966	2.09E-25
493	7.04724814	NA	NA	-0.0039348	0.008975336	NA	+	0.003069347	0.237835263	-1.311484082	13	-426.4489912	881.2463694	110.2959608	1.98E-25
507	2.842117092	NA	0.089081446	NA	0.008938049	-0.019385076	+	0.007345362	2.90540245	-1.313374653	14	-425.3221873	881.3716473	110.4212386	1.86E-25
236	3.479030459	0.81236359	1.216653755	NA	0.005777045	NA	+	0.019978641	-0.482936908	NA	13	-426.5168226	881.3820324	110.4316237	1.85E-25
381	7.901270773	NA	NA	-0.003488707	0.008970029	-0.000376305	+	0.003670043	NA	-1.309628252	13	-426.5372515	881.4228901	110.4724815	1.81E-25
188	2.752727149	0.791883512	1.421283121	NA	0.00555644	-0.013396834	+	NA	1.192952457	NA	13	-426.5427148	881.4338167	110.4834081	1.80E-25
367	7.802021844	NA	-0.001670159	-0.003572962	0.008973823	NA	+	0.003524342	NA	-1.309914959	13	-426.5428542	881.4340954	110.4836868	1.80E-25
319	8.124730261	NA	0.055139931	-0.003608537	0.008928387	-0.000830314	+	NA	NA	-1.304647004	13	-426.5502119	881.4488108	110.4984022	1.79E-25
491	6.126941881	NA	-0.173035992	NA	0.009134994	NA	+	0.005562717	0.409335343	-1.319119632	13	-426.6240913	881.5965696	110.646161	1.66E-25
8	5.309341008	0.887711694	1.130888364	0.0051578	NA	NA	NA	NA	NA	NA	6	-434.6102226	881.7389638	110.7885551	1.55E-25
415	5.060858938	NA	-0.149675273	-0.001245846	0.007208493	-0.01279188	NA	NA	2.213220671	-1.326699997	9	-431.3125154	881.7571064	110.8066977	1.54E-25
132	7.927963825	0.866636688	1.366434284	NA	NA	NA	NA	NA	-0.761330412	NA	6	-434.6234845	881.7654875	110.8150788	1.53E-25
379	7.08599913	NA	0.074231873	NA	0.009087682	-0.001394783	+	0.005378093	NA	-1.303950299	13	-426.7276935	881.8037741	110.8533655	1.50E-25
463	5.839901511	NA	-0.353096576	-0.000911717	0.007714169	NA	NA	0.017469281	0.586596756	-1.343678353	9	-431.3906028	881.913281	110.9628724	1.42E-25
136	7.068972167	0.88573448	1.498635711	0.006874451	NA	NA	NA	NA	-1.012181777	NA	7	-433.8223744	882.340401	111.3899924	1.15E-25
351	6.840750208	NA	-0.181960712	-0.000279723	0.007626118	0.000828204	NA	0.017355917	NA	-1.333342734	9	-431.6585933	882.4492622	111.4988535	1.09E-25
68	5.772827302	0.878188682	1.100985976	NA	NA	NA	NA	0.008714602	NA	NA	6	-434.9724233	882.4633651	111.5129565	1.08E-25
252	1.101126016	0.80622101	1.416719756	NA	0.005647542	-0.014294265	+	0.021259107	1.331193078	NA	14	-425.8731013	882.4734752	111.5230666	1.07E-25
148	5.453872811	0.860000746	1.567631455	NA	NA	-0.014706279	NA	NA	1.121676508	NA	7	-433.9584418	882.6125357	111.6621271	1.00E-25
84	6.394542951	0.869379816	1.565056689	NA	NA	-0.007901672	NA	0.011137048	NA	NA	7	-433.9608283	882.6173087	111.6669001	9.99E-26
88	4.826717842	0.892601211	1.746374872	0.00807357	NA	-0.010119735	NA	0.013718777	NA	NA	8	-432.8703504	882.6407009	111.6902923	9.87E-26
479	3.362177543	NA	-0.149112499	-0.00065218	0.007590478	-0.014071799	NA	0.019478132	2.37556639	-1.338656279	10	-430.7269628	882.8463307	111.8959221	8.91E-26
152	4.22190147	0.880298756	1.732341661	0.00756364	NA	-0.016365562	NA	NA	1.064562069	NA	8	-432.9805352	882.8610704	111.9106618	8.84E-26
511	3.616775737	NA	0.065839522	-0.003741901	0.008801445	-0.019046681	+	0.005450906	2.944013498	-1.31663525	15	-425.0851908	883.3076365	112.3572279	7.07E-26
495	6.912348931	NA	-0.193474124	-0.004097094	0.008981658	NA	+	0.003522507	0.499320095	-1.322579928	14	-426.3437661	883.4148049	112.4643962	6.70E-26
72	4.623708105	0.89550667	1.133335937	0.005367153	NA	NA	NA	0.009934452	NA	NA	7	-434.4600627	883.6157776	112.665369	6.06E-26
196	7.346377778	0.873344819	1.374111794	NA	NA	NA	NA	0.009444982	-0.777472236	NA	7	-434.4866636	883.6689793	112.7185707	5.90E-26
383	7.85010999	NA	0.052680774	-0.003440469	0.008963909	-0.000863827	+	0.003612209	NA	-1.306833081	14	-426.5304849	883.7882426	112.8378339	5.56E-26
200	6.330711923	0.894591985	1.51233117	0.007175705	NA	NA	NA	0.011357504	-1.040841049	NA	8	-433.6247374	884.1494749	113.1990663	4.64E-26
212	4.497228068	0.868350446	1.592421657	NA	NA	-0.015843874	NA	0.012408054	1.247540742	NA	8	-433.7238852	884.3477704	113.3973618	4.20E-26
216	3.001594415	0.89155792	1.769008371	0.008020544	NA	-0.017780103	NA	0.0149383	1.209126862	NA	9	-432.6405992	884.413274	113.4628653	4.07E-26
174	2.437472078	0.802851111	NA	0.008990127	0.006043536	NA	+	NA	1.018027453	NA	12	-429.9260422	885.8520845	114.9016759	1.98E-26
238	0.233968026	0.825988004	NA	0.010552497	0.006201773	NA	+	0.028095043	0.99846869	NA	13	-428.8328914	886.01417	115.0637613	1.83E-26
170	3.802319398	0.782289912	NA	NA	0.005866661	NA	+	NA	1.131058491	NA	11	-431.1698975	886.0213237	115.0709151	1.82E-26
62	3.836695026	0.805675844	NA	0.00897433	0.006083492	0.006443548	+	NA	NA	NA	12	-430.018568	886.037136	115.0867274	1.81E-26
58	5.332774194	0.785886121	NA	NA	0.005909357	0.00722726	+	NA	NA	NA	11	-431.2501128	886.1817542	115.2313456	1.68E-26
126	1.705651044	0.827620426	NA	0.010528665	0.006236511	0.006177825	+	0.027364662	NA	NA	13	-428.986236	886.3208591	115.3704505	1.57E-26
46	5.761477596	0.784240737	NA	0.010184241	0.006058042	NA	+	NA	NA	NA	11	-431.4414923	886.5645133	115.6141046	1.39E-26
110	3.420039262	0.808174279	NA	0.011826127	0.006228193	NA	+	0.028863417	NA	NA	12	-430.307221	886.614442	115.6640333	1.35E-26
234	2.252854411	0.79796203	NA	NA	0.005965014	NA	+	0.021919857	1.135416913	NA	12	-430.495865	886.9917299	116.0413213	1.12E-26
122	3.880499174	0.800589648	NA	NA	0.006003039	0.007153439	+	0.021093463	NA	NA	12	-430.6275175	887.2550349	116.3046263	9.82E-27
42	7.757522863	0.758886943	NA	NA	0.005838423	NA	+	NA	NA	NA	10	-433.0217517	887.4359084	116.4854998	8.98E-27
36	6.138696858	0.866672448	1.063651909	NA	NA	NA	+	NA	NA	NA	10	-433.0718286	887.5360622	116.5856535	8.54E-27
40	4.533390681	0.889792674	1.053681214	0.008721094	NA	NA	+	NA	NA	NA	11	-431.9320068	887.5455422	116.5951336	8.50E-27
56	5.111998991	0.881621696	1.589739996	0.010129415	NA	-0.008676193	+	NA	NA	NA	12	-430.7932057	887.5864114	116.6360028	8.32E-27
190	2.682607577	0.80379363	NA	0.008966393	0.00605223	0.001403158	+	NA	0.814503286	NA	13	-429.9191014	888.1865898	117.2361812	6.17E-27
52	6.823233693	0.857127506	1.507491089	NA	NA	-0.007150762	+	NA	NA	NA	11	-432.3059987	888.293526	117.3431174	5.85E-27
120	3.241538523	0.90282355	1.600318847	0.011649454	NA	-0.0090114	+	0.024366785	NA	NA	13	-429.9767381	888.3018632	117.3514546	5.82E-27
186	4.177440688	0.783871041	NA	NA	0.005880393	0.002177684	+	NA	0.814831026	NA	12	-431.1537028	888.3074055	117.3569969	5.81E-27
254	0.227417674	0.825968105	NA	0.010553356	0.00620158	-3.55E-05	+	0.028099599	1.003614505	NA	14	-428.8328869	888.3930466	117.4426379	5.56E-27
106	6.236969016	0.774171564	NA	NA	0.00593753	NA	+	0.021722186	NA	NA	11	-432.3728743	888.4272773	117.4768687	5.47E-27
104	2.757016957	0.910084822	1.044382848	0.010041451	NA	NA	+	0.022972823	NA	NA	12	-431.2160672	888.4321343	117.4817257	5.45E-27
168	6.030678884	0.886854711	1.354921788	0.009560026	NA	NA	+	NA	-0.802953587	NA	12	-431.4561452	888.9122904	117.9618818	4.29E-27
100	5.005861009	0.879283291	1.057621622	NA	NA	NA	+	0.01697828	NA	NA	11	-432.6748222	889.031173	118.0807644	4.04E-27
184	2.977836024	0.878357835	1.605531398	0.010065666	NA	-0.017911848	+	NA	1.477546273	NA	13	-430.4571166	889.2626202	118.3122116	3.60E-27
164	7.399588221	0.862958456	1.294088133	NA	NA	NA	+	NA	-0.612898548	NA	11	-432.7963147	889.274158	118.3237494	3.58E-27
250	2.463043171	0.798717933	NA	NA	0.005971794	0.001168629	+	0.021790111	0.96574045	NA	13	-430.491169	889.3307251	118.3803165	3.48E-27
116	5.684444722	0.869743614	1.50406561	NA	NA	-0.007193849	+	0.017138359	NA	NA	12	-431.896756	889.793512	118.8431033	2.76E-27
232	4.250246671	0.90725882	1.349624972	0.010946202	NA	NA	+	0.023178635	-0.813538684	NA	13	-430.7234853	889.7953577	118.8449491	2.76E-27
248	0.812180378	0.900240681	1.616953231	0.01162714	NA	-0.019190929	+	0.025452604	1.628137717	NA	14	-429.5632579	889.8537886	118.9033799	2.68E-27
180	4.62713965	0.853688863	1.527231608	NA	NA	-0.016626381	+	NA	1.509819764	NA	12	-431.968561	889.937122	118.9867134	2.57E-27
18	8.239296253	0.85070446	NA	NA	NA	0.006999637	NA	NA	NA	NA	5	-440.1669834	890.702065	119.7516564	1.75E-27
130	6.806470012	0.847231638	NA	NA	NA	NA	NA	NA	1.076707575	NA	5	-440.1783125	890.7247232	119.7743145	1.73E-27
228	6.253594928	0.87538032	1.281579353	NA	NA	NA	+	0.016632746	-0.595315408	NA	12	-432.414063	890.828126	119.8777174	1.65E-27
244	3.240941606	0.866895639	1.525009498	NA	NA	-0.0174176	+	0.018267788	1.62881897	NA	13	-431.5027854	891.3539578	120.4035492	1.27E-27
2	10.47796504	0.823635547	NA	NA	NA	NA	NA	NA	NA	NA	4	-441.8044367	891.8527759	120.9023673	9.86E-28
194	6.37397954	0.852040249	NA	NA	NA	NA	NA	0.006933739	1.072606908	NA	6	-440.1095587	892.737636	121.7872274	6.34E-28
22	7.969536865	0.855035787	NA	0.001726868	NA	0.006887658	NA	NA	NA	NA	6	-440.1163924	892.7513032	121.8008946	6.29E-28
82	7.889376692	0.85450337	NA	NA	NA	0.00693596	NA	0.005749139	NA	NA	6	-440.1198403	892.7581991	121.8077905	6.27E-28
146	7.492244769	0.849744163	NA	NA	NA	0.003819007	NA	NA	0.517413684	NA	6	-440.1292655	892.7770495	121.8266408	6.21E-28
134	6.56618443	0.851540578	NA	0.00169634	NA	NA	NA	NA	1.059180464	NA	6	-440.1294478	892.777414	121.8270054	6.21E-28
6	10.04166566	0.830232015	NA	0.002463307	NA	NA	NA	NA	NA	NA	5	-441.7026472	893.7733925	122.8229839	3.77E-28
66	10.00430445	0.828741103	NA	NA	NA	NA	NA	0.007351878	NA	NA	5	-441.7286214	893.825341	122.8749324	3.68E-28
198	6.087004043	0.857001138	NA	0.001840886	NA	NA	NA	0.007353603	1.053327319	NA	7	-440.0525416	894.8007354	123.8503267	2.26E-28
86	7.573286512	0.859432992	NA	0.001852709	NA	0.00681098	NA	0.006186468	NA	NA	7	-440.06213	894.8199121	123.8695035	2.24E-28
210	7.011093135	0.853827487	NA	NA	NA	0.003344513	NA	0.006348779	0.583120967	NA	7	-440.0723539	894.8403599	123.8899513	2.21E-28
150	7.249595938	0.854023202	NA	0.001691429	NA	0.003800325	NA	NA	0.502570166	NA	7	-440.0807008	894.8570537	123.9066451	2.20E-28
162	6.352445708	0.848731673	NA	NA	NA	NA	+	NA	1.100513717	NA	10	-436.989055	895.370515	124.4201063	1.70E-28
50	7.945403535	0.851600299	NA	NA	NA	0.00677077	+	NA	NA	NA	10	-437.1594137	895.7112325	124.7608239	1.43E-28
70	9.502523084	0.836149331	NA	0.002618299	NA	NA	NA	0.007940742	NA	NA	6	-441.6146738	895.747866	124.7974574	1.41E-28
166	5.196292939	0.868525791	NA	0.00781381	NA	NA	+	NA	1.011576205	NA	11	-436.1161743	895.9138772	124.9634686	1.29E-28
54	6.680169631	0.870837404	NA	0.007825671	NA	0.006155351	+	NA	NA	NA	11	-436.2905118	896.2625522	125.3121436	1.09E-28
34	10.19064735	0.826481699	NA	NA	NA	NA	+	NA	NA	NA	9	-438.6419141	896.4159037	125.465495	1.01E-28
38	8.528302732	0.850802362	NA	0.008883342	NA	NA	+	NA	NA	NA	10	-437.5255256	896.4434563	125.4930476	9.93E-29
226	5.081068275	0.86289565	NA	NA	NA	NA	+	0.018535616	1.103065105	NA	11	-436.5383027	896.758134	125.8077253	8.49E-29
230	3.381371648	0.889688526	NA	0.009117727	NA	NA	+	0.023777802	0.997659209	NA	12	-435.3870227	896.7740453	125.8236367	8.42E-29
214	6.717231813	0.858709499	NA	0.001824639	NA	0.003292444	NA	0.006770774	0.571532378	NA	8	-440.0163422	896.9326844	125.9822758	7.78E-29
114	6.759629654	0.864836241	NA	NA	NA	0.006702145	+	0.01773606	NA	NA	11	-436.7481603	897.1778493	126.2274407	6.88E-29
118	4.934374287	0.890907039	NA	0.00911729	NA	0.005951152	+	0.023069558	NA	NA	12	-435.6077165	897.215433	126.2650244	6.75E-29
102	6.614490276	0.87269569	NA	0.010238781	NA	NA	+	0.024392594	NA	NA	11	-436.7712318	897.2239923	126.2735837	6.72E-29
178	6.331500198	0.848643045	NA	NA	NA	-0.000117692	+	NA	1.117710169	NA	11	-436.9890101	897.6595488	126.7091401	5.41E-29
98	8.938045117	0.840415571	NA	NA	NA	NA	+	0.018388118	NA	NA	10	-438.2067857	897.8059764	126.8555677	5.03E-29
182	5.059216231	0.867995654	NA	0.007826663	NA	-0.000760814	+	NA	1.122573875	NA	12	-436.1142508	898.2285016	127.2780929	4.07E-29
242	4.897145415	0.862238587	NA	NA	NA	-0.000990682	+	0.018649453	1.247800815	NA	12	-436.5351083	899.0702165	128.1198079	2.67E-29
246	3.005618148	0.888550653	NA	0.009162449	NA	-0.001981748	+	0.024034319	1.286623827	NA	13	-435.3738195	899.0960261	128.1456174	2.64E-29
261	13.04282717	NA	NA	-0.009912	NA	NA	NA	NA	NA	-1.38326707	5	-444.6397101	899.6475184	128.6971097	2.00E-29
257	11.19411843	NA	NA	NA	NA	NA	NA	NA	NA	-1.382016213	4	-446.3090329	900.8619682	129.9115596	1.09E-29
277	13.50547892	NA	NA	-0.009650042	NA	-0.001531888	NA	NA	NA	-1.382320684	6	-444.5552513	901.629021	130.6786124	7.43E-30
325	13.51873771	NA	NA	-0.009956564	NA	NA	NA	-0.007239259	NA	-1.377238191	6	-444.5657574	901.6500332	130.6996246	7.35E-30
263	13.21937585	NA	-0.04101348	-0.009964939	NA	NA	NA	NA	NA	-1.385058362	6	-444.6303263	901.7791712	130.8287626	6.89E-30
389	12.99091942	NA	NA	-0.00993192	NA	NA	NA	NA	0.015976995	-1.383359731	6	-444.6393313	901.7971812	130.8467726	6.83E-30
289	10.82901377	NA	NA	NA	NA	NA	+	NA	NA	-1.377981634	9	-441.3865011	901.9050777	130.9546691	6.47E-30
405	9.910887889	NA	NA	-0.010112975	NA	-0.017180922	NA	NA	2.558592085	-1.387939719	7	-443.626807	901.9492662	130.9988576	6.33E-30
273	11.95944387	NA	NA	NA	NA	-0.002292613	NA	NA	NA	-1.380536225	5	-446.1170849	902.6022679	131.6518593	4.57E-30
293	12.25481749	NA	NA	-0.00710492	NA	NA	+	NA	NA	-1.381474102	10	-440.6307239	902.6538529	131.7034443	4.45E-30
321	11.60050813	NA	NA	NA	NA	NA	NA	-0.00628429	NA	-1.376963151	5	-446.253963	902.8760242	131.9256156	3.98E-30
385	11.62641395	NA	NA	NA	NA	NA	NA	NA	-0.124194308	-1.381271554	5	-446.285686	902.9394701	131.9890615	3.86E-30
433	6.456260793	NA	NA	NA	NA	-0.022621228	+	NA	3.432775723	-1.385812615	11	-439.6339637	902.9494561	131.9990475	3.84E-30
259	11.21007455	NA	-0.003919527	NA	NA	NA	NA	NA	NA	-1.382195605	5	-446.3089469	902.9859919	132.0355832	3.77E-30
401	8.637285192	NA	NA	NA	NA	-0.016520862	NA	NA	2.318968708	-1.38525558	6	-445.3579438	903.2344061	132.2839975	3.33E-30
437	7.557076871	NA	NA	-0.007314617	NA	-0.022471831	+	NA	3.520695211	-1.390141057	12	-438.8353498	903.6706996	132.720291	2.68E-30
341	13.90608723	NA	NA	-0.009709784	NA	-0.001418734	NA	-0.00661414	NA	-1.376895061	7	-444.4939229	903.683498	132.7330894	2.66E-30
279	13.31063006	NA	0.142127433	-0.009225487	NA	-0.002915169	NA	NA	NA	-1.375261257	7	-444.5113666	903.7183853	132.7679767	2.61E-30
327	13.66906336	NA	-0.036352669	-0.010002978	NA	NA	NA	-0.007145564	NA	-1.378899013	7	-444.5584017	903.8124556	132.8620469	2.49E-30
453	13.42983888	NA	NA	-0.009992029	NA	NA	NA	-0.007289943	0.028376158	-1.377360944	7	-444.5645669	903.824786	132.8743774	2.48E-30
391	12.95752975	NA	-0.102291081	-0.010244885	NA	NA	NA	NA	0.161739677	-1.388671656	7	-444.6124774	903.9206069	132.9701983	2.36E-30
305	11.37909552	NA	NA	NA	NA	-0.001572474	+	NA	NA	-1.376729624	10	-441.3018158	903.9960367	133.0456281	2.28E-30
407	9.626348298	NA	0.175281606	-0.009606268	NA	-0.019089761	NA	NA	2.59156948	-1.379201306	8	-443.5592561	904.0185123	133.0681036	2.25E-30
469	10.22416138	NA	NA	-0.010143177	NA	-0.016869418	NA	-0.004276059	2.519698987	-1.384362741	8	-443.6011038	904.1022076	133.151799	2.16E-30
353	11.122099	NA	NA	NA	NA	NA	+	-0.004253035	NA	-1.375073561	10	-441.3626688	904.1177426	133.167334	2.14E-30
417	10.45140318	NA	NA	NA	NA	NA	+	NA	0.105505663	-1.378775885	10	-441.3706148	904.1336346	133.1832259	2.12E-30
291	10.9364117	NA	-0.025905392	NA	NA	NA	+	NA	NA	-1.379158403	10	-441.383185	904.158775	133.2083664	2.10E-30
275	11.65827548	NA	0.333879061	NA	NA	-0.005462053	NA	NA	NA	-1.363208906	6	-445.8583716	904.2352617	133.2848531	2.02E-30
337	12.27670492	NA	NA	NA	NA	-0.002206195	NA	-0.005352132	NA	-1.376288479	6	-446.0773264	904.6731714	133.7227628	1.62E-30
403	8.168343927	NA	0.370889011	NA	NA	-0.020617194	NA	NA	2.412776247	-1.366198464	7	-445.0369463	904.7695447	133.8191361	1.55E-30
357	12.84106058	NA	NA	-0.00741054	NA	NA	+	-0.007617128	NA	-1.376416011	11	-440.5549734	904.7914754	133.8410668	1.53E-30
421	11.54064374	NA	NA	-0.007417498	NA	NA	+	NA	0.217068859	-1.383261856	11	-440.5643232	904.810175	133.8597664	1.51E-30
309	12.53701506	NA	NA	-0.006905381	NA	-0.000921163	+	NA	NA	-1.380642584	11	-440.6020102	904.8855491	133.9351405	1.46E-30
295	12.27243335	NA	-0.004465488	-0.00710045	NA	NA	+	NA	NA	-1.381674752	11	-440.6306248	904.9427783	133.9923697	1.42E-30
449	11.98804002	NA	NA	NA	NA	NA	NA	-0.006093589	-0.114877066	-1.376427696	6	-446.2340259	904.9865703	134.0361617	1.39E-30
323	11.59778308	NA	0.00070234	NA	NA	NA	NA	-0.006286364	NA	-1.376929338	6	-446.2539603	905.0264391	134.0760304	1.36E-30
387	11.69061375	NA	0.087472772	NA	NA	NA	NA	NA	-0.244941071	-1.376544028	6	-446.2649017	905.0483219	134.0979133	1.34E-30
435	6.252027804	NA	0.194996257	NA	NA	-0.024500299	+	NA	3.44762809	-1.375570473	12	-439.5538609	905.1077218	134.1573132	1.31E-30
497	6.549382307	NA	NA	NA	NA	-0.022553197	+	-0.001248732	3.42415124	-1.384948018	12	-439.6318851	905.2637702	134.3133616	1.21E-30
465	8.869687471	NA	NA	NA	NA	-0.016286979	NA	-0.003203044	2.289278832	-1.382653045	7	-445.3437027	905.3830577	134.432649	1.14E-30
343	13.70708935	NA	0.135182134	-0.009306275	NA	-0.00273845	NA	-0.006380821	NA	-1.370378698	8	-444.4543289	905.8086578	134.8582492	9.19E-31
439	7.38383428	NA	0.144438096	-0.007162793	NA	-0.023860131	+	NA	3.529010143	-1.382510377	13	-438.7913429	905.9310729	134.9806643	8.65E-31
501	7.95129324	NA	NA	-0.007530111	NA	-0.022208414	+	-0.004860659	3.490441814	-1.386857741	13	-438.8042434	905.9568739	135.0064653	8.54E-31
455	13.39608807	NA	-0.102127601	-0.010303391	NA	NA	NA	-0.007285959	0.173886314	-1.382655771	8	-444.5378045	905.975609	135.0252004	8.46E-31
307	11.21287877	NA	0.177177018	NA	NA	-0.003197083	+	NA	NA	-1.367387726	11	-441.2369569	906.1554425	135.2050338	7.73E-31
471	9.92382332	NA	0.170682652	-0.009648028	NA	-0.018752283	NA	-0.003959246	2.554842453	-1.376133213	9	-443.5372318	906.206539	135.2561303	7.53E-31
369	11.6230102	NA	NA	NA	NA	-0.001526718	+	-0.00377178	NA	-1.374187047	11	-441.2831254	906.2477795	135.2973708	7.38E-31
419	10.3604484	NA	-0.138962639	NA	NA	NA	+	NA	0.291885193	-1.386491425	11	-441.3247442	906.331017	135.3806084	7.08E-31
339	11.95753546	NA	0.330690254	NA	NA	-0.005351051	NA	-0.004999933	NA	-1.359406173	7	-445.8235919	906.342836	135.3924274	7.04E-31
481	10.73623543	NA	NA	NA	NA	NA	+	-0.004385336	0.110358927	-1.375813885	11	-441.3453053	906.3721392	135.4217306	6.94E-31
355	11.20340193	NA	-0.021124071	NA	NA	NA	+	-0.00416201	NA	-1.376095375	11	-441.3604741	906.4024768	135.4520682	6.83E-31
467	8.368282462	NA	0.368760431	NA	NA	-0.020395181	NA	-0.002718526	2.387039129	-1.364098981	8	-445.0266596	906.9533191	136.0029105	5.19E-31
485	12.1141388	NA	NA	-0.007760889	NA	NA	+	-0.008053277	0.231146236	-1.378030084	12	-440.479858	906.9597161	136.0093075	5.17E-31
423	11.44626469	NA	-0.183300278	-0.007591801	NA	NA	+	NA	0.465536545	-1.393544543	12	-440.4841779	906.9683559	136.0179472	5.15E-31
373	13.06099864	NA	NA	-0.00722305	NA	-0.000802899	+	-0.007278924	NA	-1.37591583	12	-440.53329	907.0665799	136.1161713	4.90E-31
359	12.82223965	NA	0.005269797	-0.007416841	NA	NA	+	-0.007642697	NA	-1.376162242	12	-440.5548361	907.1096721	136.1592635	4.80E-31
451	12.05729901	NA	0.089562631	NA	NA	NA	NA	-0.006152993	-0.238417826	-1.371540001	7	-446.212228	907.1201083	136.1696996	4.77E-31
311	12.39429113	NA	0.128953333	-0.006775687	NA	-0.002115822	+	NA	NA	-1.373769853	12	-440.5676213	907.1352426	136.1848339	4.74E-31
499	6.363894627	NA	0.196318185	NA	NA	-0.0244303	+	-0.001518668	3.437239962	-1.374449543	13	-439.5507872	907.4499615	136.4995529	4.05E-31
503	7.78438345	NA	0.147287426	-0.007373865	NA	-0.023611499	+	-0.004984952	3.497309768	-1.379035486	14	-438.7585847	908.2444421	137.2940335	2.72E-31
371	11.47002273	NA	0.180826785	NA	NA	-0.003181669	+	-0.004029298	NA	-1.364479115	12	-441.215638	908.431276	137.4808673	2.48E-31
483	10.62587713	NA	-0.132929075	NA	NA	NA	+	-0.004025794	0.288248211	-1.383437273	12	-441.3034901	908.6069802	137.6565716	2.27E-31
487	11.99856056	NA	-0.174255741	-0.007919233	NA	NA	+	-0.007661969	0.466597921	-1.387986523	13	-440.4079997	909.1643865	138.2139779	1.72E-31
375	12.92254079	NA	0.133393422	-0.007094455	NA	-0.00203662	+	-0.007406452	NA	-1.368723645	13	-440.4964828	909.3413526	138.390944	1.57E-31
9	3.055598167	NA	NA	NA	0.008880694	NA	NA	NA	NA	NA	4	-481.3124092	970.8687208	199.9183122	6.85E-45
11	2.254568606	NA	0.212473418	NA	0.008804364	NA	NA	NA	NA	NA	5	-481.1454349	972.658968	201.7085593	2.80E-45
13	2.404605986	NA	NA	0.002844471	0.009143108	NA	NA	NA	NA	NA	5	-481.2319921	972.8320824	201.8816737	2.57E-45
25	3.447030642	NA	NA	NA	0.008846219	-0.001118181	NA	NA	NA	NA	5	-481.2826914	972.9334809	201.9830723	2.44E-45
73	3.348592181	NA	NA	NA	0.008808905	NA	NA	-0.003875652	NA	NA	5	-481.2992178	972.9665338	202.0161252	2.40E-45
137	3.119217408	NA	NA	NA	0.008877392	NA	NA	NA	-0.017746675	NA	5	-481.3120983	972.9922948	202.0418861	2.37E-45
27	3.177958767	NA	0.700581354	NA	0.008367142	-0.007870944	NA	NA	NA	NA	6	-480.5433154	973.6051493	202.6547407	1.74E-45
41	2.578568631	NA	NA	NA	0.011272633	NA	+	NA	NA	NA	9	-477.314808	973.7616916	202.8112829	1.61E-45
139	3.695273233	NA	0.460230161	NA	0.008588292	NA	NA	NA	-0.661974875	NA	6	-480.9369286	974.3923757	203.441967	1.18E-45
59	2.299406515	NA	1.145357405	NA	0.010983753	-0.011947533	+	NA	NA	NA	11	-475.4006198	974.4827682	203.5323596	1.12E-45
153	1.185408597	NA	NA	NA	0.008842409	-0.010787098	NA	NA	1.574905371	NA	6	-481.0529332	974.6243849	203.6739763	1.05E-45
15	1.548047362	NA	0.218470666	0.002997557	0.009073843	NA	NA	NA	NA	NA	6	-481.0543553	974.6272291	203.6768205	1.05E-45
75	2.588438131	NA	0.216206048	NA	0.008717949	NA	NA	-0.004603792	NA	NA	6	-481.1268189	974.7721562	203.8217476	9.73E-46
29	2.818344073	NA	NA	0.003046707	0.009120757	-0.001313387	NA	NA	NA	NA	6	-481.191112	974.9007425	203.9503339	9.13E-46
77	2.639270608	NA	NA	0.002746261	0.009082043	NA	NA	-0.002807061	NA	NA	6	-481.2251565	974.9688315	204.0184229	8.82E-46
43	0.976944203	NA	0.400069537	NA	0.011265263	NA	+	NA	NA	NA	10	-476.7887389	974.969883	204.0194743	8.82E-46
141	2.575670876	NA	NA	0.002904488	0.009139061	NA	NA	NA	-0.051548936	NA	6	-481.2293888	974.977296	204.0268874	8.78E-46
89	3.6957405	NA	NA	NA	0.008782778	-0.001072959	NA	-0.003499214	NA	NA	6	-481.2719821	975.0624827	204.112074	8.42E-46
201	3.395906632	NA	NA	NA	0.008806687	NA	NA	-0.003859074	-0.013547575	NA	6	-481.2990369	975.1165923	204.1661837	8.19E-46
155	0.603461768	NA	0.731783892	NA	0.008336219	-0.019128747	NA	NA	1.785249196	NA	7	-480.2459754	975.187603	204.2371944	7.91E-46
31	2.221359724	NA	0.760591244	0.004533462	0.008712672	-0.008717652	NA	NA	NA	NA	7	-480.3370553	975.3697628	204.4193542	7.22E-46
105	3.740752756	NA	NA	NA	0.01112324	NA	+	-0.015604325	NA	NA	10	-477.1052587	975.6029225	204.6525139	6.42E-46
91	3.43150967	NA	0.700997729	NA	0.008303181	-0.007829753	NA	-0.003571886	NA	NA	7	-480.5320264	975.759705	204.8092963	5.94E-46
57	3.107027373	NA	NA	NA	0.011239771	-0.001466233	+	NA	NA	NA	10	-477.266777	975.9259591	204.9755505	5.47E-46
45	2.88020495	NA	NA	-0.001423847	0.011223988	NA	+	NA	NA	NA	10	-477.2958767	975.9841584	205.0337498	5.31E-46
169	2.700245563	NA	NA	NA	0.011269739	NA	+	NA	-0.033489927	NA	10	-477.3137613	976.0199277	205.0695191	5.22E-46
171	3.399702241	NA	0.835018826	NA	0.011158205	NA	+	NA	-1.146089789	NA	11	-476.1767661	976.0350608	205.0846521	5.18E-46
187	-0.55627168	NA	1.161531433	NA	0.010877656	-0.024388455	+	NA	2.002311049	NA	12	-475.0253551	976.0507102	205.1003016	5.14E-46
143	3.00644611	NA	0.507973048	0.003988633	0.008897073	NA	NA	NA	-0.772087312	NA	7	-480.7784686	976.2525894	205.3021807	4.64E-46
123	3.421153988	NA	1.152660548	NA	0.010833812	-0.011827038	+	-0.016045133	NA	NA	12	-475.1742112	976.3484224	205.3980138	4.43E-46
203	4.033477819	NA	0.464454367	NA	0.008501745	NA	NA	-0.00464477	-0.662961157	NA	7	-480.9178997	976.5314516	205.5810429	4.04E-46
157	0.708430117	NA	NA	0.002731503	0.009086189	-0.010594336	NA	NA	1.515125941	NA	7	-480.978644	976.6529402	205.7025316	3.80E-46
107	2.182463632	NA	0.415809227	NA	0.011103004	NA	+	-0.017039982	NA	NA	11	-476.5374605	976.7564497	205.8060411	3.61E-46
79	1.827693968	NA	0.221201657	0.002887685	0.008999133	NA	NA	-0.003511221	NA	NA	7	-481.0436207	976.7828936	205.832485	3.56E-46
217	1.356252364	NA	NA	NA	0.008805565	-0.010650367	NA	-0.002041195	1.556928814	NA	7	-481.0493069	976.7942659	205.8438573	3.54E-46
63	2.320850156	NA	1.144676098	-0.000117246	0.010980244	-0.011930689	+	NA	NA	NA	12	-475.4004876	976.8009752	205.8505666	3.53E-46
159	-0.171789325	NA	0.786347638	0.004229312	0.008659975	-0.019406288	NA	NA	1.703999496	NA	8	-480.0664763	977.0329525	206.0825439	3.14E-46
93	2.995894675	NA	NA	0.002966836	0.009073096	-0.001279496	NA	-0.002267805	NA	NA	7	-481.1866672	977.0689866	206.118578	3.09E-46
205	2.789374737	NA	NA	0.002805413	0.009080374	NA	NA	-0.002724375	-0.047409022	NA	7	-481.2229612	977.1415746	206.191166	2.98E-46
47	1.345171265	NA	0.405914861	-0.001850921	0.011203468	NA	+	NA	NA	NA	11	-476.7563054	977.1941394	206.2437308	2.90E-46
219	0.766140386	NA	0.731713684	NA	0.00830166	-0.018999108	NA	-0.001946394	1.768250641	NA	8	-480.2426386	977.3852773	206.4348686	2.64E-46
95	2.364312382	NA	0.759970985	0.004470517	0.008675164	-0.008684831	NA	-0.001826732	NA	NA	8	-480.3341354	977.5682708	206.6178622	2.40E-46
185	0.467814053	NA	NA	NA	0.011144678	-0.012872877	+	NA	1.857952845	NA	11	-476.9505221	977.5825728	206.6321641	2.39E-46
109	4.310822136	NA	NA	-0.002257241	0.011032499	NA	+	-0.016822943	NA	NA	11	-477.0590715	977.7996716	206.8492629	2.14E-46
121	4.17359805	NA	NA	NA	0.011099402	-0.001288934	+	-0.015186185	NA	NA	11	-477.0683559	977.8182406	206.8678319	2.12E-46
235	4.620195832	NA	0.852109641	NA	0.010994557	NA	+	-0.017154269	-1.149374996	NA	12	-475.9201381	977.8402761	206.8898675	2.10E-46
233	3.793904311	NA	NA	NA	0.011122191	NA	+	-0.015583905	-0.015058368	NA	11	-477.1050479	977.8916244	206.9412157	2.05E-46
251	0.606197038	NA	1.167587072	NA	0.010743496	-0.023735643	+	-0.014850408	1.915193085	NA	13	-474.831295	978.010977	207.0605684	1.93E-46
61	3.305031982	NA	NA	-0.00110743	0.011205189	-0.001366023	+	NA	NA	NA	11	-477.2551852	978.1918991	207.2414904	1.76E-46
173	2.920078676	NA	NA	-0.001404607	0.01122366	NA	+	NA	-0.012106171	NA	11	-477.2957439	978.2730165	207.3226079	1.69E-46
175	3.505121059	NA	0.831709608	-0.000683341	0.011136785	NA	+	NA	-1.131696414	NA	12	-476.172321	978.3446421	207.3942335	1.63E-46
191	-0.496102467	NA	1.159446794	-0.000365203	0.01086648	-0.024364846	+	NA	2.006955707	NA	13	-475.0240692	978.3965255	207.4461169	1.59E-46
207	3.259984807	NA	0.50967	0.003884592	0.008828736	NA	NA	-0.00323524	-0.769902058	NA	8	-480.7693277	978.4386554	207.4882467	1.56E-46
127	3.62176368	NA	1.147574539	-0.000912941	0.010801993	-0.011692267	+	-0.016526284	NA	NA	13	-475.1663805	978.6811481	207.7307395	1.38E-46
221	0.795722171	NA	NA	0.002700028	0.009066076	-0.010532042	NA	-0.00097956	1.507301018	NA	8	-480.9778163	978.8556325	207.9052239	1.26E-46
111	2.848801237	NA	0.426125816	-0.002793822	0.010994479	NA	+	-0.018584264	NA	NA	12	-476.4666103	978.9332207	207.982812	1.22E-46
223	-0.139359184	NA	0.786180489	0.004217367	0.008652637	-0.019381405	NA	-0.00036182	1.701069059	NA	9	-480.0663622	979.2647998	208.3143912	1.03E-46
249	1.574156919	NA	NA	NA	0.011018898	-0.012197548	+	-0.01406879	1.774707139	NA	12	-476.7802529	979.5605057	208.6100971	8.88E-47
189	0.683625689	NA	NA	-0.001351163	0.011101556	-0.012861996	+	NA	1.876095516	NA	12	-476.9332312	979.8664624	208.9160538	7.62E-47
125	4.600931587	NA	NA	-0.00197293	0.011023756	-0.001078495	+	-0.016317747	NA	NA	12	-477.0340521	980.0681042	209.1176956	6.89E-47
237	4.240521986	NA	NA	-0.00229517	0.011032638	NA	+	-0.016873331	0.022613581	NA	12	-477.0586101	980.1172201	209.1668115	6.72E-47
239	4.91091399	NA	0.845506632	-0.001524208	0.010939327	NA	+	-0.017935441	-1.117419822	NA	13	-475.8984866	980.1453602	209.1949516	6.63E-47
255	0.83182136	NA	1.161554325	-0.001097719	0.010704736	-0.02363954	+	-0.015422328	1.925798802	NA	14	-474.8199379	980.3671486	209.41674	5.93E-47
253	1.994465385	NA	NA	-0.002084665	0.010941988	-0.012119432	+	-0.015174466	1.795302828	NA	13	-476.7404594	981.829306	210.8788974	2.86E-47
19	7.224076595	NA	1.306243161	NA	NA	-0.015460002	NA	NA	NA	NA	5	-490.8393194	992.046737	221.0963284	1.73E-49
83	9.011853416	NA	1.268454664	NA	NA	-0.014629516	NA	-0.028622198	NA	NA	6	-490.1628642	992.844247	221.8938384	1.16E-49
1	7.177911163	NA	NA	NA	NA	NA	NA	NA	NA	NA	3	-493.3931642	992.9317829	221.9813742	1.11E-49
65	9.386386908	NA	NA	NA	NA	NA	NA	-0.032954033	NA	NA	4	-492.5186924	993.2812873	222.3308787	9.31E-50
5	8.950392279	NA	NA	-0.009510678	NA	NA	NA	NA	NA	NA	4	-492.5329427	993.3097878	222.3593792	9.18E-50
147	4.282597698	NA	1.339545227	NA	NA	-0.028217606	NA	NA	2.02761842	NA	6	-490.4995563	993.5176312	222.5672226	8.27E-50
69	11.2591484	NA	NA	-0.009716705	NA	NA	NA	-0.033866461	NA	NA	5	-491.5995951	993.5672883	222.6168797	8.07E-50
23	8.163343272	NA	1.196734918	-0.005335664	NA	-0.0140138	NA	NA	NA	NA	6	-490.5815002	993.681519	222.7311103	7.62E-50
131	9.075562213	NA	0.956974172	NA	NA	NA	NA	NA	-1.619712705	NA	5	-491.8404396	994.0489774	223.0985688	6.34E-50
3	5.750699985	NA	0.362451834	NA	NA	NA	NA	NA	NA	NA	4	-492.9711853	994.186273	223.2358643	5.92E-50
87	10.10231754	NA	1.146355253	-0.005808053	NA	-0.013002729	NA	-0.029723671	NA	NA	7	-489.8524368	994.4005258	223.4501172	5.32E-50
67	7.939764811	NA	0.377877539	NA	NA	NA	NA	-0.033571194	NA	NA	5	-492.0582628	994.4846237	223.5342151	5.10E-50
211	6.329139924	NA	1.301293005	NA	NA	-0.025855526	NA	-0.026913043	1.774459388	NA	7	-489.9040666	994.5037854	223.5533768	5.05E-50
195	11.01230532	NA	0.947051002	NA	NA	NA	NA	-0.031724345	-1.554502259	NA	6	-491.014347	994.5472125	223.5968039	4.94E-50
17	8.221254808	NA	NA	NA	NA	-0.00310832	NA	NA	NA	NA	4	-493.1941949	994.6322923	223.6818837	4.74E-50
7	7.572165813	NA	0.327860348	-0.009043146	NA	NA	NA	NA	NA	NA	5	-492.1920807	994.7522595	223.8018509	4.46E-50
129	8.253271494	NA	NA	NA	NA	NA	NA	NA	-0.307424459	NA	4	-493.3124966	994.8688956	223.918487	4.21E-50
71	9.85508744	NA	0.342036593	-0.009232584	NA	NA	NA	-0.034361487	NA	NA	6	-491.2266401	994.9717987	224.0213901	4.00E-50
151	5.141864402	NA	1.229053877	-0.005567344	NA	-0.027231482	NA	NA	2.108079831	NA	7	-490.2165375	995.1287272	224.1783185	3.70E-50
81	10.17501578	NA	NA	NA	NA	-0.002574734	NA	-0.03182665	NA	NA	5	-492.3827838	995.1336658	224.1832572	3.69E-50
21	9.676750528	NA	NA	-0.009094816	NA	-0.002395371	NA	NA	NA	NA	5	-492.4176309	995.2033599	224.2529513	3.56E-50
193	10.24742796	NA	NA	NA	NA	NA	NA	-0.032507584	-0.254716773	NA	5	-492.4633092	995.2947166	224.344308	3.40E-50
133	9.549190034	NA	NA	-0.009290456	NA	NA	NA	NA	-0.182940137	NA	5	-492.5051503	995.3783988	224.4279902	3.26E-50
135	9.89420945	NA	0.837158261	-0.006623889	NA	NA	NA	NA	-1.366156406	NA	6	-491.4473638	995.4132461	224.4628374	3.21E-50
85	11.75314542	NA	NA	-0.009403506	NA	-0.001806773	NA	-0.033062306	NA	NA	6	-491.5341968	995.5869121	224.6365034	2.94E-50
197	11.6492651	NA	NA	-0.009569243	NA	NA	NA	-0.033642728	-0.123692294	NA	6	-491.5868655	995.6922495	224.7418408	2.79E-50
199	11.9318481	NA	0.81936406	-0.006984869	NA	NA	NA	-0.032689993	-1.28304252	NA	7	-490.5677168	995.8310858	224.8806772	2.60E-50
215	7.339161863	NA	1.178595655	-0.005976318	NA	-0.0246472	NA	-0.027970665	1.846382309	NA	8	-489.5736215	996.0472431	225.0968344	2.34E-50
145	5.871631316	NA	NA	NA	NA	-0.013119211	NA	NA	1.63234933	NA	5	-492.9813474	996.330793	225.3803843	2.03E-50
51	6.597881561	NA	1.332648795	NA	NA	-0.014843761	+	NA	NA	NA	10	-487.698331	996.7890671	225.8386585	1.61E-50
149	7.129136894	NA	NA	-0.009332524	NA	-0.013372923	NA	NA	1.794353302	NA	6	-492.1613543	996.8412272	225.8908185	1.57E-50
33	6.715534375	NA	NA	NA	NA	NA	+	NA	NA	NA	8	-490.0216429	996.9432857	225.9928771	1.49E-50
209	8.157531513	NA	NA	NA	NA	-0.01085367	NA	-0.03054822	1.346697122	NA	6	-492.2384253	996.9953692	226.0449605	1.45E-50
213	9.533543006	NA	NA	-0.009588071	NA	-0.011013792	NA	-0.03166954	1.501149812	NA	7	-491.3551888	997.4060299	226.4556212	1.18E-50
115	8.489936361	NA	1.341096461	NA	NA	-0.014558935	+	-0.028557215	NA	NA	11	-487.0700159	997.8215606	226.8711519	9.62E-51
179	2.724073118	NA	1.351855921	NA	NA	-0.031440954	+	NA	2.677264942	NA	11	-487.1156714	997.9128715	226.9624629	9.19E-51
97	8.770477056	NA	NA	NA	NA	NA	+	-0.028933322	NA	NA	9	-489.3955379	997.9231513	226.9727427	9.14E-51
35	5.082296783	NA	0.406906341	NA	NA	NA	+	NA	NA	NA	9	-489.5571888	998.2464531	227.2960445	7.78E-51
37	7.912696454	NA	NA	-0.005993875	NA	NA	+	NA	NA	NA	9	-489.7361377	998.6043509	227.6539423	6.50E-51
55	7.253501244	NA	1.308438702	-0.003829967	NA	-0.014263303	+	NA	NA	NA	11	-487.5750741	998.8316768	227.8812682	5.80E-51
49	7.667025739	NA	NA	NA	NA	-0.002703052	+	NA	NA	NA	9	-489.8813948	998.8948651	227.9444565	5.62E-51
163	7.972222061	NA	0.934137234	NA	NA	NA	+	NA	-1.389459035	NA	10	-488.7815354	998.9554759	228.0050673	5.46E-51
243	4.753335229	NA	1.358562661	NA	NA	-0.030102967	+	-0.02685837	2.504648055	NA	12	-486.5587176	999.1174352	228.1670266	5.03E-51
99	7.117625237	NA	0.433811556	NA	NA	NA	+	-0.030197128	NA	NA	10	-488.8700596	999.1325243	228.1821156	4.99E-51
161	7.254606753	NA	NA	NA	NA	NA	+	NA	-0.149704367	NA	9	-490.0037287	999.1395328	228.1891242	4.98E-51
101	10.5210754	NA	NA	-0.007453368	NA	NA	+	-0.032604137	NA	NA	10	-488.9570984	999.3066018	228.3561932	4.58E-51
119	9.580863614	NA	1.306180703	-0.005302338	NA	-0.013721999	+	-0.031213951	NA	NA	12	-486.8437233	999.6874467	228.7370381	3.78E-51
227	9.999930714	NA	0.961626964	NA	NA	NA	+	-0.030156829	-1.388959619	NA	11	-488.0887558	999.8590403	228.9086316	3.47E-51
39	6.275339715	NA	0.419833778	-0.006228067	NA	NA	+	NA	NA	NA	10	-489.2470165	999.886438	228.9360294	3.43E-51
183	3.363922217	NA	1.326169269	-0.004114072	NA	-0.031093375	+	NA	2.721775786	NA	12	-486.9726109	999.9452219	228.9948132	3.33E-51
113	9.54831848	NA	NA	NA	NA	-0.002359748	+	-0.028194588	NA	NA	10	-489.2885114	999.9694278	229.0190192	3.29E-51
177	4.024911983	NA	NA	NA	NA	-0.018171695	+	NA	2.523801219	NA	10	-489.3786667	1000.149739	229.1993299	3.00E-51
225	9.182682673	NA	NA	NA	NA	NA	+	-0.028794161	-0.117237692	NA	10	-489.3845149	1000.161435	229.2110263	2.99E-51
103	8.887280447	NA	0.451923654	-0.007799381	NA	NA	+	-0.034145127	NA	NA	11	-488.3884691	1000.458467	229.5080583	2.57E-51
53	8.5968673	NA	NA	-0.00551708	NA	-0.002217222	+	NA	NA	NA	10	-489.6437579	1000.679921	229.7295122	2.30E-51
165	8.140259797	NA	NA	-0.00589936	NA	NA	+	NA	-0.068494135	NA	10	-489.7324701	1000.857345	229.9069367	2.11E-51
167	8.642932384	NA	0.908050751	-0.004709682	NA	NA	+	NA	-1.285943644	NA	11	-488.6020642	1000.885657	229.9352484	2.08E-51
247	5.794295702	NA	1.325209416	-0.00541579	NA	-0.029512922	+	-0.029473622	2.546159633	NA	13	-486.3150905	1000.978568	230.0281595	1.98E-51
241	6.045443516	NA	NA	NA	NA	-0.016759553	+	-0.026478577	2.34664355	NA	11	-488.8543312	1001.390191	230.4397824	1.62E-51
117	10.98500433	NA	NA	-0.007060411	NA	-0.001689966	+	-0.03188463	NA	NA	11	-488.9035026	1001.488534	230.5381253	1.54E-51
231	11.13861862	NA	0.924331063	-0.006346773	NA	NA	+	-0.033375578	-1.247936024	NA	12	-487.7767486	1001.553497	230.6030885	1.49E-51
229	10.55558984	NA	NA	-0.007437715	NA	NA	+	-0.032583896	-0.010865876	NA	11	-488.9570059	1001.59554	230.6451318	1.46E-51
181	4.908892372	NA	NA	-0.005684548	NA	-0.017964826	+	NA	2.572945713	NA	11	-489.123156	1001.927841	230.977432	1.23E-51
245	7.43941532	NA	NA	-0.007104153	NA	-0.016261391	+	-0.030125904	2.376624345	NA	12	-488.4598041	1002.919608	231.9691995	7.52E-52
